# Supplementary material for: UCA-YOLOv8n: a real-time and efficient fruit chunks detection algorithm for meal-assistance robot
Source: PeerJ Comput Sci. 2025 Apr 15;11:e2832. doi: 10.7717/peerj-cs.2832 (PMC12190471; doi:10.7717/peerj-cs.2832)
Supplement: Supplemental Information 1 [file peerj-cs-11-2832-s001.zip]

Archive with 1,814 entries (1,668 files):
- improved_YOLOv8/
- __MACOSX/._improved_YOLOv8
- improved_YOLOv8/docker/
- __MACOSX/improved_YOLOv8/._docker
- improved_YOLOv8/.DS_Store
- __MACOSX/improved_YOLOv8/._.DS_Store
- improved_YOLOv8/mkdocs.yml
- __MACOSX/improved_YOLOv8/._mkdocs.yml
- improved_YOLOv8/LICENSE
- __MACOSX/improved_YOLOv8/._LICENSE
- improved_YOLOv8/.pre-commit-config.yaml
- __MACOSX/improved_YOLOv8/._.pre-commit-config.yaml
- improved_YOLOv8/yolov8n.pt
- __MACOSX/improved_YOLOv8/._yolov8n.pt
- improved_YOLOv8/CITATION.cff
- __MACOSX/improved_YOLOv8/._CITATION.cff
- improved_YOLOv8/pyproject.toml
- __MACOSX/improved_YOLOv8/._pyproject.toml
- improved_YOLOv8/tests/
- __MACOSX/improved_YOLOv8/._tests
- improved_YOLOv8/docs/
- __MACOSX/improved_YOLOv8/._docs
- improved_YOLOv8/README.md
- __MACOSX/improved_YOLOv8/._README.md
- improved_YOLOv8/.gitignore
- __MACOSX/improved_YOLOv8/._.gitignore
- improved_YOLOv8/examples/
- __MACOSX/improved_YOLOv8/._examples
- improved_YOLOv8/.github/
- __MACOSX/improved_YOLOv8/._.github
- improved_YOLOv8/train.py
- __MACOSX/improved_YOLOv8/._train.py
- improved_YOLOv8/ultralytics/
- __MACOSX/improved_YOLOv8/._ultralytics
- improved_YOLOv8/Detect.py
- __MACOSX/improved_YOLOv8/._Detect.py
- improved_YOLOv8/.idea/
- __MACOSX/improved_YOLOv8/._.idea
- improved_YOLOv8/docker/Dockerfile-jetson
- __MACOSX/improved_YOLOv8/docker/._Dockerfile-jetson
- improved_YOLOv8/docker/Dockerfile-runner
- __MACOSX/improved_YOLOv8/docker/._Dockerfile-runner
- improved_YOLOv8/docker/Dockerfile-arm64
- __MACOSX/improved_YOLOv8/docker/._Dockerfile-arm64
- improved_YOLOv8/docker/Dockerfile
- __MACOSX/improved_YOLOv8/docker/._Dockerfile
- improved_YOLOv8/docker/Dockerfile-python
- __MACOSX/improved_YOLOv8/docker/._Dockerfile-python
- improved_YOLOv8/docker/Dockerfile-cpu
- __MACOSX/improved_YOLOv8/docker/._Dockerfile-cpu
- improved_YOLOv8/docker/Dockerfile-conda
- __MACOSX/improved_YOLOv8/docker/._Dockerfile-conda
- improved_YOLOv8/tests/test_engine.py
- __MACOSX/improved_YOLOv8/tests/._test_engine.py
- improved_YOLOv8/tests/conftest.py
- __MACOSX/improved_YOLOv8/tests/._conftest.py
- improved_YOLOv8/tests/test_exports.py
- __MACOSX/improved_YOLOv8/tests/._test_exports.py
- improved_YOLOv8/tests/test_python.py
- __MACOSX/improved_YOLOv8/tests/._test_python.py
- improved_YOLOv8/tests/test_integrations.py
- __MACOSX/improved_YOLOv8/tests/._test_integrations.py
- improved_YOLOv8/tests/__init__.py
- __MACOSX/improved_YOLOv8/tests/.___init__.py
- improved_YOLOv8/tests/test_cuda.py
- __MACOSX/improved_YOLOv8/tests/._test_cuda.py
- improved_YOLOv8/tests/test_explorer.py
- __MACOSX/improved_YOLOv8/tests/._test_explorer.py
- improved_YOLOv8/tests/test_cli.py
- __MACOSX/improved_YOLOv8/tests/._test_cli.py
- improved_YOLOv8/docs/overrides/
- __MACOSX/improved_YOLOv8/docs/._overrides
- improved_YOLOv8/docs/mkdocs_github_authors.yaml
- __MACOSX/improved_YOLOv8/docs/._mkdocs_github_authors.yaml
- improved_YOLOv8/docs/coming_soon_template.md
- __MACOSX/improved_YOLOv8/docs/._coming_soon_template.md
- improved_YOLOv8/docs/build_docs.py
- __MACOSX/improved_YOLOv8/docs/._build_docs.py
- improved_YOLOv8/docs/README.md
- __MACOSX/improved_YOLOv8/docs/._README.md
- improved_YOLOv8/docs/build_reference.py
- __MACOSX/improved_YOLOv8/docs/._build_reference.py
- improved_YOLOv8/docs/en/
- __MACOSX/improved_YOLOv8/docs/._en
- improved_YOLOv8/examples/YOLOv8-CPP-Inference/
- __MACOSX/improved_YOLOv8/examples/._YOLOv8-CPP-Inference
- improved_YOLOv8/examples/YOLOv8-SAHI-Inference-Video/
- __MACOSX/improved_YOLOv8/examples/._YOLOv8-SAHI-Inference-Video
- improved_YOLOv8/examples/YOLOv8-LibTorch-CPP-Inference/
- __MACOSX/improved_YOLOv8/examples/._YOLOv8-LibTorch-CPP-Inference
- improved_YOLOv8/examples/YOLOv8-Region-Counter/
- __MACOSX/improved_YOLOv8/examples/._YOLOv8-Region-Counter
- improved_YOLOv8/examples/YOLOv8-OpenCV-ONNX-Python/
- __MACOSX/improved_YOLOv8/examples/._YOLOv8-OpenCV-ONNX-Python
- improved_YOLOv8/examples/YOLOv8-OpenCV-int8-tflite-Python/
- __MACOSX/improved_YOLOv8/examples/._YOLOv8-OpenCV-int8-tflite-Python
- improved_YOLOv8/examples/YOLOv8-ONNXRuntime/
- __MACOSX/improved_YOLOv8/examples/._YOLOv8-ONNXRuntime
- improved_YOLOv8/examples/hub.ipynb
- __MACOSX/improved_YOLOv8/examples/._hub.ipynb
- improved_YOLOv8/examples/README.md
- __MACOSX/improved_YOLOv8/examples/._README.md
- improved_YOLOv8/examples/object_counting.ipynb
- __MACOSX/improved_YOLOv8/examples/._object_counting.ipynb
- improved_YOLOv8/examples/object_tracking.ipynb
- __MACOSX/improved_YOLOv8/examples/._object_tracking.ipynb
- improved_YOLOv8/examples/heatmaps.ipynb
- __MACOSX/improved_YOLOv8/examples/._heatmaps.ipynb
- improved_YOLOv8/examples/YOLOv8-ONNXRuntime-CPP/
- __MACOSX/improved_YOLOv8/examples/._YOLOv8-ONNXRuntime-CPP
- improved_YOLOv8/examples/YOLOv8-Segmentation-ONNXRuntime-Python/
- __MACOSX/improved_YOLOv8/examples/._YOLOv8-Segmentation-ONNXRuntime-Python
- improved_YOLOv8/examples/YOLOv8-ONNXRuntime-Rust/
- __MACOSX/improved_YOLOv8/examples/._YOLOv8-ONNXRuntime-Rust
- improved_YOLOv8/examples/tutorial.ipynb
- __MACOSX/improved_YOLOv8/examples/._tutorial.ipynb
- improved_YOLOv8/.github/workflows/
- __MACOSX/improved_YOLOv8/.github/._workflows
- improved_YOLOv8/.github/ISSUE_TEMPLATE/
- __MACOSX/improved_YOLOv8/.github/._ISSUE_TEMPLATE
- improved_YOLOv8/.github/dependabot.yml
- __MACOSX/improved_YOLOv8/.github/._dependabot.yml
- improved_YOLOv8/ultralytics/.DS_Store
- __MACOSX/improved_YOLOv8/ultralytics/._.DS_Store
- improved_YOLOv8/ultralytics/nn/
- __MACOSX/improved_YOLOv8/ultralytics/._nn
- improved_YOLOv8/ultralytics/solutions/
- __MACOSX/improved_YOLOv8/ultralytics/._solutions
- improved_YOLOv8/ultralytics/__init__.py
- __MACOSX/improved_YOLOv8/ultralytics/.___init__.py
- improved_YOLOv8/ultralytics/utils/
- __MACOSX/improved_YOLOv8/ultralytics/._utils
- improved_YOLOv8/ultralytics/models/
- __MACOSX/improved_YOLOv8/ultralytics/._models
- improved_YOLOv8/ultralytics/trackers/
- __MACOSX/improved_YOLOv8/ultralytics/._trackers
- improved_YOLOv8/ultralytics/__pycache__/
- __MACOSX/improved_YOLOv8/ultralytics/.___pycache__
- improved_YOLOv8/ultralytics/cfg/
- __MACOSX/improved_YOLOv8/ultralytics/._cfg
- improved_YOLOv8/ultralytics/data/
- __MACOSX/improved_YOLOv8/ultralytics/._data
- improved_YOLOv8/ultralytics/assets/
- __MACOSX/improved_YOLOv8/ultralytics/._assets
- improved_YOLOv8/ultralytics/engine/
- __MACOSX/improved_YOLOv8/ultralytics/._engine
- improved_YOLOv8/ultralytics/hub/
- __MACOSX/improved_YOLOv8/ultralytics/._hub
- improved_YOLOv8/.idea/inspectionProfiles/
- __MACOSX/improved_YOLOv8/.idea/._inspectionProfiles
- improved_YOLOv8/.idea/.gitignore
- __MACOSX/improved_YOLOv8/.idea/._.gitignore
- improved_YOLOv8/.idea/workspace.xml
- __MACOSX/improved_YOLOv8/.idea/._workspace.xml
- improved_YOLOv8/.idea/modules.xml
- __MACOSX/improved_YOLOv8/.idea/._modules.xml
- improved_YOLOv8/.idea/YOLOv8.2.iml
- __MACOSX/improved_YOLOv8/.idea/._YOLOv8.2.iml
- improved_YOLOv8/.idea/misc.xml
- __MACOSX/improved_YOLOv8/.idea/._misc.xml
- improved_YOLOv8/.idea/deployment.xml
- __MACOSX/improved_YOLOv8/.idea/._deployment.xml
- improved_YOLOv8/docs/overrides/main.html
- __MACOSX/improved_YOLOv8/docs/overrides/._main.html
- improved_YOLOv8/docs/overrides/javascript/
- __MACOSX/improved_YOLOv8/docs/overrides/._javascript
- improved_YOLOv8/docs/overrides/assets/
- __MACOSX/improved_YOLOv8/docs/overrides/._assets
- improved_YOLOv8/docs/overrides/partials/
- __MACOSX/improved_YOLOv8/docs/overrides/._partials
- improved_YOLOv8/docs/overrides/stylesheets/
- __MACOSX/improved_YOLOv8/docs/overrides/._stylesheets
- improved_YOLOv8/docs/en/tasks/
- __MACOSX/improved_YOLOv8/docs/en/._tasks
- improved_YOLOv8/docs/en/modes/
- __MACOSX/improved_YOLOv8/docs/en/._modes
- improved_YOLOv8/docs/en/CNAME
- __MACOSX/improved_YOLOv8/docs/en/._CNAME
- improved_YOLOv8/docs/en/datasets/
- __MACOSX/improved_YOLOv8/docs/en/._datasets
- improved_YOLOv8/docs/en/quickstart.md
- __MACOSX/improved_YOLOv8/docs/en/._quickstart.md
- improved_YOLOv8/docs/en/usage/
- __MACOSX/improved_YOLOv8/docs/en/._usage
- improved_YOLOv8/docs/en/models/
- __MACOSX/improved_YOLOv8/docs/en/._models
- improved_YOLOv8/docs/en/integrations/
- __MACOSX/improved_YOLOv8/docs/en/._integrations
- improved_YOLOv8/docs/en/yolov5/
- __MACOSX/improved_YOLOv8/docs/en/._yolov5
- improved_YOLOv8/docs/en/index.md
- __MACOSX/improved_YOLOv8/docs/en/._index.md
- improved_YOLOv8/docs/en/guides/
- __MACOSX/improved_YOLOv8/docs/en/._guides
- improved_YOLOv8/docs/en/robots.txt
- __MACOSX/improved_YOLOv8/docs/en/._robots.txt
- improved_YOLOv8/docs/en/hub/
- __MACOSX/improved_YOLOv8/docs/en/._hub
- improved_YOLOv8/docs/en/reference/
- __MACOSX/improved_YOLOv8/docs/en/._reference
- improved_YOLOv8/docs/en/help/
- __MACOSX/improved_YOLOv8/docs/en/._help
- improved_YOLOv8/examples/YOLOv8-CPP-Inference/inference.h
- __MACOSX/improved_YOLOv8/examples/YOLOv8-CPP-Inference/._inference.h
- improved_YOLOv8/examples/YOLOv8-CPP-Inference/CMakeLists.txt
- __MACOSX/improved_YOLOv8/examples/YOLOv8-CPP-Inference/._CMakeLists.txt
- improved_YOLOv8/examples/YOLOv8-CPP-Inference/README.md
- __MACOSX/improved_YOLOv8/examples/YOLOv8-CPP-Inference/._README.md
- improved_YOLOv8/examples/YOLOv8-CPP-Inference/main.cpp
- __MACOSX/improved_YOLOv8/examples/YOLOv8-CPP-Inference/._main.cpp
- improved_YOLOv8/examples/YOLOv8-CPP-Inference/inference.cpp
- __MACOSX/improved_YOLOv8/examples/YOLOv8-CPP-Inference/._inference.cpp
- improved_YOLOv8/examples/YOLOv8-SAHI-Inference-Video/yolov8_sahi.py
- __MACOSX/improved_YOLOv8/examples/YOLOv8-SAHI-Inference-Video/._yolov8_sahi.py
- improved_YOLOv8/examples/YOLOv8-SAHI-Inference-Video/readme.md
- __MACOSX/improved_YOLOv8/examples/YOLOv8-SAHI-Inference-Video/._readme.md
- improved_YOLOv8/examples/YOLOv8-LibTorch-CPP-Inference/main.cc
- __MACOSX/improved_YOLOv8/examples/YOLOv8-LibTorch-CPP-Inference/._main.cc
- improved_YOLOv8/examples/YOLOv8-LibTorch-CPP-Inference/CMakeLists.txt
- __MACOSX/improved_YOLOv8/examples/YOLOv8-LibTorch-CPP-Inference/._CMakeLists.txt
- improved_YOLOv8/examples/YOLOv8-LibTorch-CPP-Inference/README.md
- __MACOSX/improved_YOLOv8/examples/YOLOv8-LibTorch-CPP-Inference/._README.md
- improved_YOLOv8/examples/YOLOv8-Region-Counter/readme.md
- __MACOSX/improved_YOLOv8/examples/YOLOv8-Region-Counter/._readme.md
- improved_YOLOv8/examples/YOLOv8-Region-Counter/yolov8_region_counter.py
- __MACOSX/improved_YOLOv8/examples/YOLOv8-Region-Counter/._yolov8_region_counter.py
- improved_YOLOv8/examples/YOLOv8-OpenCV-ONNX-Python/README.md
- __MACOSX/improved_YOLOv8/examples/YOLOv8-OpenCV-ONNX-Python/._README.md
- improved_YOLOv8/examples/YOLOv8-OpenCV-ONNX-Python/main.py
- __MACOSX/improved_YOLOv8/examples/YOLOv8-OpenCV-ONNX-Python/._main.py
- improved_YOLOv8/examples/YOLOv8-OpenCV-int8-tflite-Python/README.md
- __MACOSX/improved_YOLOv8/examples/YOLOv8-OpenCV-int8-tflite-Python/._README.md
- improved_YOLOv8/examples/YOLOv8-OpenCV-int8-tflite-Python/main.py
- __MACOSX/improved_YOLOv8/examples/YOLOv8-OpenCV-int8-tflite-Python/._main.py
- improved_YOLOv8/examples/YOLOv8-ONNXRuntime/README.md
- __MACOSX/improved_YOLOv8/examples/YOLOv8-ONNXRuntime/._README.md
- improved_YOLOv8/examples/YOLOv8-ONNXRuntime/main.py
- __MACOSX/improved_YOLOv8/examples/YOLOv8-ONNXRuntime/._main.py
- improved_YOLOv8/examples/YOLOv8-ONNXRuntime-CPP/inference.h
- __MACOSX/improved_YOLOv8/examples/YOLOv8-ONNXRuntime-CPP/._inference.h
- improved_YOLOv8/examples/YOLOv8-ONNXRuntime-CPP/CMakeLists.txt
- __MACOSX/improved_YOLOv8/examples/YOLOv8-ONNXRuntime-CPP/._CMakeLists.txt
- improved_YOLOv8/examples/YOLOv8-ONNXRuntime-CPP/README.md
- __MACOSX/improved_YOLOv8/examples/YOLOv8-ONNXRuntime-CPP/._README.md
- improved_YOLOv8/examples/YOLOv8-ONNXRuntime-CPP/main.cpp
- __MACOSX/improved_YOLOv8/examples/YOLOv8-ONNXRuntime-CPP/._main.cpp
- improved_YOLOv8/examples/YOLOv8-ONNXRuntime-CPP/inference.cpp
- __MACOSX/improved_YOLOv8/examples/YOLOv8-ONNXRuntime-CPP/._inference.cpp
- improved_YOLOv8/examples/YOLOv8-Segmentation-ONNXRuntime-Python/README.md
- __MACOSX/improved_YOLOv8/examples/YOLOv8-Segmentation-ONNXRuntime-Python/._README.md
- improved_YOLOv8/examples/YOLOv8-Segmentation-ONNXRuntime-Python/main.py
- __MACOSX/improved_YOLOv8/examples/YOLOv8-Segmentation-ONNXRuntime-Python/._main.py
- improved_YOLOv8/examples/YOLOv8-ONNXRuntime-Rust/Cargo.toml
- __MACOSX/improved_YOLOv8/examples/YOLOv8-ONNXRuntime-Rust/._Cargo.toml
- improved_YOLOv8/examples/YOLOv8-ONNXRuntime-Rust/README.md
- __MACOSX/improved_YOLOv8/examples/YOLOv8-ONNXRuntime-Rust/._README.md
- improved_YOLOv8/examples/YOLOv8-ONNXRuntime-Rust/src/
- __MACOSX/improved_YOLOv8/examples/YOLOv8-ONNXRuntime-Rust/._src
- improved_YOLOv8/.github/workflows/ci.yaml
- __MACOSX/improved_YOLOv8/.github/workflows/._ci.yaml
- improved_YOLOv8/.github/workflows/links.yml
- __MACOSX/improved_YOLOv8/.github/workflows/._links.yml
- improved_YOLOv8/.github/workflows/publish.yml
- __MACOSX/improved_YOLOv8/.github/workflows/._publish.yml
- improved_YOLOv8/.github/workflows/format.yml
- __MACOSX/improved_YOLOv8/.github/workflows/._format.yml
- improved_YOLOv8/.github/workflows/cla.yml
- __MACOSX/improved_YOLOv8/.github/workflows/._cla.yml
- improved_YOLOv8/.github/workflows/stale.yml
- __MACOSX/improved_YOLOv8/.github/workflows/._stale.yml
- improved_YOLOv8/.github/workflows/merge-main-into-prs.yml
- __MACOSX/improved_YOLOv8/.github/workflows/._merge-main-into-prs.yml
- improved_YOLOv8/.github/workflows/greetings.yml
- __MACOSX/improved_YOLOv8/.github/workflows/._greetings.yml
- improved_YOLOv8/.github/workflows/docker.yaml
- __MACOSX/improved_YOLOv8/.github/workflows/._docker.yaml
- improved_YOLOv8/.github/workflows/codeql.yaml
- __MACOSX/improved_YOLOv8/.github/workflows/._codeql.yaml
- improved_YOLOv8/.github/ISSUE_TEMPLATE/bug-report.yml
- __MACOSX/improved_YOLOv8/.github/ISSUE_TEMPLATE/._bug-report.yml
- improved_YOLOv8/.github/ISSUE_TEMPLATE/config.yml
- __MACOSX/improved_YOLOv8/.github/ISSUE_TEMPLATE/._config.yml
- improved_YOLOv8/.github/ISSUE_TEMPLATE/feature-request.yml
- __MACOSX/improved_YOLOv8/.github/ISSUE_TEMPLATE/._feature-request.yml
- improved_YOLOv8/.github/ISSUE_TEMPLATE/question.yml
- __MACOSX/improved_YOLOv8/.github/ISSUE_TEMPLATE/._question.yml
- improved_YOLOv8/ultralytics/nn/.DS_Store
- __MACOSX/improved_YOLOv8/ultralytics/nn/._.DS_Store
- improved_YOLOv8/ultralytics/nn/tasks.py
- __MACOSX/improved_YOLOv8/ultralytics/nn/._tasks.py
- improved_YOLOv8/ultralytics/nn/__init__.py
- __MACOSX/improved_YOLOv8/ultralytics/nn/.___init__.py
- improved_YOLOv8/ultralytics/nn/__pycache__/
- __MACOSX/improved_YOLOv8/ultralytics/nn/.___pycache__
- improved_YOLOv8/ultralytics/nn/Addmodules/
- __MACOSX/improved_YOLOv8/ultralytics/nn/._Addmodules
- improved_YOLOv8/ultralytics/nn/DCNv4_op/
- __MACOSX/improved_YOLOv8/ultralytics/nn/._DCNv4_op
- improved_YOLOv8/ultralytics/nn/autobackend.py
- __MACOSX/improved_YOLOv8/ultralytics/nn/._autobackend.py
[truncated: 1,514 more entries]
