# Supplementary material for: UCA-YOLOv8n: a real-time and efficient fruit chunks detection algorithm for meal-assistance robot
Source: PeerJ Comput Sci. 2025 Apr 15;11:e2832. doi: 10.7717/peerj-cs.2832 (PMC12190471; doi:10.7717/peerj-cs.2832)
Supplement: Supplemental Information 1 [file peerj-cs-11-2832-s001.zip › improved_YOLOv8/train.py]

import warnings
warnings.filterwarnings('ignore')
from ultralytics import YOLO

if __name__ == '__main__':
    model = YOLO('yolov8-C2f-UIB-CA-Adown.yaml')
    model.train(data=r'/root/yolov8/ultralytics/cfg/datasets/fruit.yaml',
 
                cache=False,
                imgsz=640,
                epochs=200,
                single_cls=False,  
                batch=64,
                close_mosaic=0,
                workers=4,
                device='0',
                optimizer='SGD', 
 
                amp=True,  
                project='runs/train',
                name='exp',
                )
