# Supplementary material for: UCA-YOLOv8n: a real-time and efficient fruit chunks detection algorithm for meal-assistance robot
Source: PeerJ Comput Sci. 2025 Apr 15;11:e2832. doi: 10.7717/peerj-cs.2832 (PMC12190471; doi:10.7717/peerj-cs.2832)
Supplement: Supplemental Information 1 [file peerj-cs-11-2832-s001.zip › improved_YOLOv8/Detect.py]

import warnings
warnings.filterwarnings('ignore')
from ultralytics import YOLO

if __name__ == '__main__':
    model = YOLO('yolov8n.pt') # select your model.pt path
    model.predict(source='ultralytics/assets/bus.jpg',
                  imgsz=640,
                  project='runs/detect',
                  name='exp',
                  save=True,
                  classes=0,
                )
