# Supplementary material for: UCA-YOLOv8n: a real-time and efficient fruit chunks detection algorithm for meal-assistance robot
Source: PeerJ Comput Sci. 2025 Apr 15;11:e2832. doi: 10.7717/peerj-cs.2832 (PMC12190471; doi:10.7717/peerj-cs.2832)
Supplement: Supplemental Information 1 [file peerj-cs-11-2832-s001.zip › improved_YOLOv8/docker/Dockerfile-jetson]

# Ultralytics YOLO 🚀, AGPL-3.0 license
# Builds ultralytics/ultralytics:jetson image on DockerHub https://hub.docker.com/r/ultralytics/ultralytics
# Supports JetPack for YOLOv8 on Jetson Nano, TX1/TX2, Xavier NX, AGX Xavier, AGX Orin, and Orin NX

# Start FROM https://catalog.ngc.nvidia.com/orgs/nvidia/containers/l4t-pytorch
FROM nvcr.io/nvidia/l4t-pytorch:r35.2.1-pth2.0-py3

# Downloads to user config dir
ADD https://github.com/ultralytics/assets/releases/download/v0.0.0/Arial.ttf \
    https://github.com/ultralytics/assets/releases/download/v0.0.0/Arial.Unicode.ttf \
    /root/.config/Ultralytics/

# Install linux packages
# g++ required to build 'tflite_support' and 'lap' packages
# libusb-1.0-0 required for 'tflite_support' package when exporting to TFLite
# pkg-config and libhdf5-dev (not included) are needed to build 'h5py==3.11.0' aarch64 wheel required by 'tensorflow'
RUN apt update \
    && apt install --no-install-recommends -y gcc git zip curl htop libgl1 libglib2.0-0 libpython3-dev gnupg g++ libusb-1.0-0

# Create working directory
WORKDIR /usr/src/ultralytics

# Copy contents
# COPY . /usr/src/ultralytics  # git permission issues inside container
RUN git clone https://github.com/ultralytics/ultralytics -b main /usr/src/ultralytics
ADD https://github.com/ultralytics/assets/releases/download/v8.2.0/yolov8n.pt /usr/src/ultralytics/

# Remove opencv-python from Ultralytics dependencies as it conflicts with opencv-python installed in base image
RUN grep -v "opencv-python" pyproject.toml > temp.toml && mv temp.toml pyproject.toml

# Download onnxruntime-gpu 1.15.1 for Jetson Linux 35.2.1 (JetPack 5.1). Other versions can be seen in https://elinux.org/Jetson_Zoo#ONNX_Runtime
RUN wget https://nvidia.box.com/shared/static/mvdcltm9ewdy2d5nurkiqorofz1s53ww.whl -O onnxruntime_gpu-1.15.1-cp38-cp38-linux_aarch64.whl

# Install pip packages manually for TensorRT compatibility https://github.com/NVIDIA/TensorRT/issues/2567
RUN python3 -m pip install --upgrade pip wheel
RUN pip install onnxruntime_gpu-1.15.1-cp38-cp38-linux_aarch64.whl
RUN pip install --no-cache-dir tqdm matplotlib pyyaml psutil pandas onnx
RUN pip install --no-cache-dir -e ".[export]"

# Set environment variables
ENV OMP_NUM_THREADS=1


# Usage Examples -------------------------------------------------------------------------------------------------------

# Build and Push
# t=ultralytics/ultralytics:latest-jetson && sudo docker build --platform linux/arm64 -f docker/Dockerfile-jetson -t $t . && sudo docker push $t

# Run
# t=ultralytics/ultralytics:latest-jetson && sudo docker run -it --ipc=host $t

# Pull and Run
# t=ultralytics/ultralytics:latest-jetson && sudo docker pull $t && sudo docker run -it --ipc=host $t

# Pull and Run with NVIDIA runtime
# t=ultralytics/ultralytics:latest-jetson && sudo docker pull $t && sudo docker run -it --ipc=host --runtime=nvidia $t
