# Supplementary material for: UCA-YOLOv8n: a real-time and efficient fruit chunks detection algorithm for meal-assistance robot
Source: PeerJ Comput Sci. 2025 Apr 15;11:e2832. doi: 10.7717/peerj-cs.2832 (PMC12190471; doi:10.7717/peerj-cs.2832)
Supplement: Supplemental Information 1 [file peerj-cs-11-2832-s001.zip › improved_YOLOv8/docker/Dockerfile-arm64]

# Ultralytics YOLO 🚀, AGPL-3.0 license
# Builds ultralytics/ultralytics:latest-arm64 image on DockerHub https://hub.docker.com/r/ultralytics/ultralytics
# Image is aarch64-compatible for Apple M1, M2, M3, Raspberry Pi and other ARM architectures

# Start FROM Ubuntu image https://hub.docker.com/_/ubuntu with "FROM arm64v8/ubuntu:22.04" (deprecated)
# Start FROM Debian image for arm64v8 https://hub.docker.com/r/arm64v8/debian (new)
FROM arm64v8/debian:bookworm-slim

# Downloads to user config dir
ADD https://github.com/ultralytics/assets/releases/download/v0.0.0/Arial.ttf \
    https://github.com/ultralytics/assets/releases/download/v0.0.0/Arial.Unicode.ttf \
    /root/.config/Ultralytics/

# Install linux packages
# g++ required to build 'tflite_support' and 'lap' packages, libusb-1.0-0 required for 'tflite_support' package
# cmake and build-essential are needed to build 'onnxsim' when exporting to TFLite
# pkg-config and libhdf5-dev (not included) are needed to build 'h5py==3.11.0' aarch64 wheel required by 'tensorflow'
RUN apt update \
    && apt install --no-install-recommends -y python3-pip git zip curl htop gcc libgl1 libglib2.0-0 libpython3-dev gnupg g++ libusb-1.0-0 build-essential

# Create working directory
WORKDIR /usr/src/ultralytics

# Copy contents
# COPY . /usr/src/ultralytics  # git permission issues inside container
RUN git clone https://github.com/ultralytics/ultralytics -b main /usr/src/ultralytics
ADD https://github.com/ultralytics/assets/releases/download/v8.2.0/yolov8n.pt /usr/src/ultralytics/

# Remove python3.11/EXTERNALLY-MANAGED to avoid 'externally-managed-environment' issue, Debian 12 Bookworm error
RUN rm -rf /usr/lib/python3.11/EXTERNALLY-MANAGED

# Install pip packages
RUN python3 -m pip install --upgrade pip wheel
RUN pip install --no-cache-dir -e ".[export]"

# Creates a symbolic link to make 'python' point to 'python3'
RUN ln -sf /usr/bin/python3 /usr/bin/python


# Usage Examples -------------------------------------------------------------------------------------------------------

# Build and Push
# t=ultralytics/ultralytics:latest-arm64 && sudo docker build --platform linux/arm64 -f docker/Dockerfile-arm64 -t $t . && sudo docker push $t

# Run
# t=ultralytics/ultralytics:latest-arm64 && sudo docker run -it --ipc=host $t

# Pull and Run
# t=ultralytics/ultralytics:latest-arm64 && sudo docker pull $t && sudo docker run -it --ipc=host $t

# Pull and Run with local volume mounted
# t=ultralytics/ultralytics:latest-arm64 && sudo docker pull $t && sudo docker run -it --ipc=host -v "$(pwd)"/datasets:/usr/src/datasets $t
