# Supplementary material for: UCA-YOLOv8n: a real-time and efficient fruit chunks detection algorithm for meal-assistance robot
Source: PeerJ Comput Sci. 2025 Apr 15;11:e2832. doi: 10.7717/peerj-cs.2832 (PMC12190471; doi:10.7717/peerj-cs.2832)
Supplement: Supplemental Information 1 [file peerj-cs-11-2832-s001.zip › improved_YOLOv8/tests/test_integrations.py]

# Ultralytics YOLO 🚀, AGPL-3.0 license

import contextlib
import os
import subprocess
import time
from pathlib import Path

import pytest

from ultralytics import YOLO, download
from ultralytics.utils import DATASETS_DIR, SETTINGS
from ultralytics.utils.checks import check_requirements

from . import MODEL, SOURCE, TMP


@pytest.mark.skipif(not check_requirements("ray", install=False), reason="ray[tune] not installed")
def test_model_ray_tune():
    """Tune YOLO model with Ray optimization library."""
    YOLO("yolov8n-cls.yaml").tune(
        use_ray=True, data="imagenet10", grace_period=1, iterations=1, imgsz=32, epochs=1, plots=False, device="cpu"
    )


@pytest.mark.skipif(not check_requirements("mlflow", install=False), reason="mlflow not installed")
def test_mlflow():
    """Test training with MLflow tracking enabled."""
    SETTINGS["mlflow"] = True
    YOLO("yolov8n-cls.yaml").train(data="imagenet10", imgsz=32, epochs=3, plots=False, device="cpu")


@pytest.mark.skipif(True, reason="Test failing in scheduled CI https://github.com/ultralytics/ultralytics/pull/8868")
@pytest.mark.skipif(not check_requirements("mlflow", install=False), reason="mlflow not installed")
def test_mlflow_keep_run_active():
    import mlflow

    """Test training with MLflow tracking enabled."""
    SETTINGS["mlflow"] = True
    run_name = "Test Run"
    os.environ["MLFLOW_RUN"] = run_name

    # Test with MLFLOW_KEEP_RUN_ACTIVE=True
    os.environ["MLFLOW_KEEP_RUN_ACTIVE"] = "True"
    YOLO("yolov8n-cls.yaml").train(data="imagenet10", imgsz=32, epochs=1, plots=False, device="cpu")
    status = mlflow.active_run().info.status
    assert status == "RUNNING", "MLflow run should be active when MLFLOW_KEEP_RUN_ACTIVE=True"

    run_id = mlflow.active_run().info.run_id

    # Test with MLFLOW_KEEP_RUN_ACTIVE=False
    os.environ["MLFLOW_KEEP_RUN_ACTIVE"] = "False"
    YOLO("yolov8n-cls.yaml").train(data="imagenet10", imgsz=32, epochs=1, plots=False, device="cpu")
    status = mlflow.get_run(run_id=run_id).info.status
    assert status == "FINISHED", "MLflow run should be ended when MLFLOW_KEEP_RUN_ACTIVE=False"

    # Test with MLFLOW_KEEP_RUN_ACTIVE not set
    os.environ.pop("MLFLOW_KEEP_RUN_ACTIVE", None)
    YOLO("yolov8n-cls.yaml").train(data="imagenet10", imgsz=32, epochs=1, plots=False, device="cpu")
    status = mlflow.get_run(run_id=run_id).info.status
    assert status == "FINISHED", "MLflow run should be ended by default when MLFLOW_KEEP_RUN_ACTIVE is not set"


@pytest.mark.skipif(not check_requirements("tritonclient", install=False), reason="tritonclient[all] not installed")
def test_triton():
    """Test NVIDIA Triton Server functionalities."""
    check_requirements("tritonclient[all]")
    from tritonclient.http import InferenceServerClient  # noqa

    # Create variables
    model_name = "yolo"
    triton_repo = TMP / "triton_repo"  # Triton repo path
    triton_model = triton_repo / model_name  # Triton model path

    # Export model to ONNX
    f = YOLO(MODEL).export(format="onnx", dynamic=True)

    # Prepare Triton repo
    (triton_model / "1").mkdir(parents=True, exist_ok=True)
    Path(f).rename(triton_model / "1" / "model.onnx")
    (triton_model / "config.pbtxt").touch()

    # Define image https://catalog.ngc.nvidia.com/orgs/nvidia/containers/tritonserver
    tag = "nvcr.io/nvidia/tritonserver:23.09-py3"  # 6.4 GB

    # Pull the image
    subprocess.call(f"docker pull {tag}", shell=True)

    # Run the Triton server and capture the container ID
    container_id = (
        subprocess.check_output(
            f"docker run -d --rm -v {triton_repo}:/models -p 8000:8000 {tag} tritonserver --model-repository=/models",
            shell=True,
        )
        .decode("utf-8")
        .strip()
    )

    # Wait for the Triton server to start
    triton_client = InferenceServerClient(url="localhost:8000", verbose=False, ssl=False)

    # Wait until model is ready
    for _ in range(10):
        with contextlib.suppress(Exception):
            assert triton_client.is_model_ready(model_name)
            break
        time.sleep(1)

    # Check Triton inference
    YOLO(f"http://localhost:8000/{model_name}", "detect")(SOURCE)  # exported model inference

    # Kill and remove the container at the end of the test
    subprocess.call(f"docker kill {container_id}", shell=True)


@pytest.mark.skipif(not check_requirements("pycocotools", install=False), reason="pycocotools not installed")
def test_pycocotools():
    """Validate model predictions using pycocotools."""
    from ultralytics.models.yolo.detect import DetectionValidator
    from ultralytics.models.yolo.pose import PoseValidator
    from ultralytics.models.yolo.segment import SegmentationValidator

    # Download annotations after each dataset downloads first
    url = "https://github.com/ultralytics/assets/releases/download/v8.2.0/"

    args = {"model": "yolov8n.pt", "data": "coco8.yaml", "save_json": True, "imgsz": 64}
    validator = DetectionValidator(args=args)
    validator()
    validator.is_coco = True
    download(f"{url}instances_val2017.json", dir=DATASETS_DIR / "coco8/annotations")
    _ = validator.eval_json(validator.stats)

    args = {"model": "yolov8n-seg.pt", "data": "coco8-seg.yaml", "save_json": True, "imgsz": 64}
    validator = SegmentationValidator(args=args)
    validator()
    validator.is_coco = True
    download(f"{url}instances_val2017.json", dir=DATASETS_DIR / "coco8-seg/annotations")
    _ = validator.eval_json(validator.stats)

    args = {"model": "yolov8n-pose.pt", "data": "coco8-pose.yaml", "save_json": True, "imgsz": 64}
    validator = PoseValidator(args=args)
    validator()
    validator.is_coco = True
    download(f"{url}person_keypoints_val2017.json", dir=DATASETS_DIR / "coco8-pose/annotations")
    _ = validator.eval_json(validator.stats)
