# Supplementary material for: UCA-YOLOv8n: a real-time and efficient fruit chunks detection algorithm for meal-assistance robot
Source: PeerJ Comput Sci. 2025 Apr 15;11:e2832. doi: 10.7717/peerj-cs.2832 (PMC12190471; doi:10.7717/peerj-cs.2832)
Supplement: Supplemental Information 1 [file peerj-cs-11-2832-s001.zip › improved_YOLOv8/tests/__init__.py]

# Ultralytics YOLO 🚀, AGPL-3.0 license

from ultralytics.utils import ASSETS, ROOT, WEIGHTS_DIR, checks, is_dir_writeable

# Constants used in tests
MODEL = WEIGHTS_DIR / "path with spaces" / "yolov8n.pt"  # test spaces in path
CFG = "yolov8n.yaml"
SOURCE = ASSETS / "bus.jpg"
TMP = (ROOT / "../tests/tmp").resolve()  # temp directory for test files
IS_TMP_WRITEABLE = is_dir_writeable(TMP)
CUDA_IS_AVAILABLE = checks.cuda_is_available()
CUDA_DEVICE_COUNT = checks.cuda_device_count()

__all__ = (
    "MODEL",
    "CFG",
    "SOURCE",
    "TMP",
    "IS_TMP_WRITEABLE",
    "CUDA_IS_AVAILABLE",
    "CUDA_DEVICE_COUNT",
)
