# Supplementary material for: UCA-YOLOv8n: a real-time and efficient fruit chunks detection algorithm for meal-assistance robot
Source: PeerJ Comput Sci. 2025 Apr 15;11:e2832. doi: 10.7717/peerj-cs.2832 (PMC12190471; doi:10.7717/peerj-cs.2832)
Supplement: Supplemental Information 1 [file peerj-cs-11-2832-s001.zip › improved_YOLOv8/docs/mkdocs_github_authors.yaml]

1185102784@qq.com: Laughing-q
130829914+IvorZhu331@users.noreply.github.com: IvorZhu331
135830346+UltralyticsAssistant@users.noreply.github.com: UltralyticsAssistant
1579093407@qq.com: null
17216799+ouphi@users.noreply.github.com: ouphi
17316848+maianumerosky@users.noreply.github.com: maianumerosky
34196005+fcakyon@users.noreply.github.com: fcakyon
37276661+capjamesg@users.noreply.github.com: capjamesg
39910262+ChaoningZhang@users.noreply.github.com: ChaoningZhang
40165666+berry-ding@users.noreply.github.com: berry-ding
47978446+sergiuwaxmann@users.noreply.github.com: sergiuwaxmann
49699333+dependabot[bot]@users.noreply.github.com: dependabot
61612323+Laughing-q@users.noreply.github.com: Laughing-q
62214284+Burhan-Q@users.noreply.github.com: Burhan-Q
75611662+tensorturtle@users.noreply.github.com: tensorturtle
78843978+Skillnoob@users.noreply.github.com: Skillnoob
79740115+0xSynapse@users.noreply.github.com: 0xSynapse
abirami.vina@gmail.com: abirami-vina
ayush.chaurarsia@gmail.com: AyushExel
chr043416@gmail.com: RizwanMunawar
glenn.jocher@ultralytics.com: glenn-jocher
jpedrofonseca_94@hotmail.com: null
lakshanthad@yahoo.com: lakshanthad
muhammadrizwanmunawar123@gmail.com: RizwanMunawar
not.committed.yet: null
plashchynski@gmail.com: plashchynski
priytosh.revolution@live.com: priytosh-tripathi
shuizhuyuanluo@126.com: null
stormsson@users.noreply.github.com: stormsson
xinwang614@gmail.com: GreatV
