# Supplementary material for: UCA-YOLOv8n: a real-time and efficient fruit chunks detection algorithm for meal-assistance robot
Source: PeerJ Comput Sci. 2025 Apr 15;11:e2832. doi: 10.7717/peerj-cs.2832 (PMC12190471; doi:10.7717/peerj-cs.2832)
Supplement: Supplemental Information 1 [file peerj-cs-11-2832-s001.zip › improved_YOLOv8/docs/coming_soon_template.md]

---
description: Discover what's next for Ultralytics with our under-construction page, previewing new, groundbreaking AI and ML features coming soon.
keywords: Ultralytics, coming soon, under construction, new features, AI updates, ML advancements, YOLO, technology preview
---

# Under Construction 🏗️🌟

Welcome to the [Ultralytics](https://ultralytics.com) "Under Construction" page! Here, we're hard at work developing the next generation of AI and ML innovations. This page serves as a teaser for the exciting updates and new features we're eager to share with you!

## Exciting New Features on the Way 🎉

- **Innovative Breakthroughs:** Get ready for advanced features and services that will transform your AI and ML experience.
- **New Horizons:** Anticipate novel products that redefine AI and ML capabilities.
- **Enhanced Services:** We're upgrading our services for greater efficiency and user-friendliness.

## Stay Updated 🚧

This placeholder page is your first stop for upcoming developments. Keep an eye out for:

- **Newsletter:** Subscribe [here](https://ultralytics.com/#newsletter) for the latest news.
- **Social Media:** Follow us [here](https://www.linkedin.com/company/ultralytics) for updates and teasers.
- **Blog:** Visit our [blog](https://ultralytics.com/blog) for detailed insights.

## We Value Your Input 🗣️

Your feedback shapes our future releases. Share your thoughts and suggestions [here](https://ultralytics.com/survey).

## Thank You, Community! 🌍

Your [contributions](https://docs.ultralytics.com/help/contributing) inspire our continuous [innovation](https://github.com/ultralytics/ultralytics). Stay tuned for the big reveal of what's next in AI and ML at Ultralytics!

---

Excited for what's coming? Bookmark this page and get ready for a transformative AI and ML journey with Ultralytics! 🛠️🤖
