# Supplementary material for: UCA-YOLOv8n: a real-time and efficient fruit chunks detection algorithm for meal-assistance robot
Source: PeerJ Comput Sci. 2025 Apr 15;11:e2832. doi: 10.7717/peerj-cs.2832 (PMC12190471; doi:10.7717/peerj-cs.2832)
Supplement: Supplemental Information 1 [file peerj-cs-11-2832-s001.zip › improved_YOLOv8/examples/hub.ipynb]

# %% [markdown]
<a align="center" href="https://bit.ly/ultralytics_hub" target="_blank">
<img width="1024", src="https://github.com/ultralytics/assets/raw/main/im/ultralytics-hub.png"></a>

<div align="center">

[中文](https://docs.ultralytics.com/zh/hub/) | [한국어](https://docs.ultralytics.com/ko/hub/) | [日本語](https://docs.ultralytics.com/ja/hub/) | [Русский](https://docs.ultralytics.com/ru/hub/) | [Deutsch](https://docs.ultralytics.com/de/hub/) | [Français](https://docs.ultralytics.com/fr/hub/) | [Español](https://docs.ultralytics.com/es/hub/) | [Português](https://docs.ultralytics.com/pt/hub/) | [Türkçe](https://docs.ultralytics.com/tr/hub/) | [Tiếng Việt](https://docs.ultralytics.com/vi/hub/) | [हिन्दी](https://docs.ultralytics.com/hi/hub/) | [العربية](https://docs.ultralytics.com/ar/hub/)

  <a href="https://github.com/ultralytics/hub/actions/workflows/ci.yaml">
    <img src="https://github.com/ultralytics/hub/actions/workflows/ci.yaml/badge.svg" alt="CI CPU"></a>
  <a href="https://colab.research.google.com/github/ultralytics/hub/blob/main/hub.ipynb">
    <img src="https://colab.research.google.com/assets/colab-badge.svg" alt="Open In Colab"></a>
  <a href="https://ultralytics.com/discord"><img alt="Discord" src="https://img.shields.io/discord/1089800235347353640?logo=discord&logoColor=white&label=Discord&color=blue"></a>

Welcome to the [Ultralytics](https://ultralytics.com/) HUB notebook!

This notebook allows you to train Ultralytics [YOLO](https://github.com/ultralytics/ultralytics) 🚀 models using [HUB](https://hub.ultralytics.com/). Please browse the HUB <a href="https://docs.ultralytics.com/hub/">Docs</a> for details, raise an issue on <a href="https://github.com/ultralytics/hub/issues/new/choose">GitHub</a> for support, and join our <a href="https://ultralytics.com/discord">Discord</a> community for questions and discussions!
</div>

# %% [markdown]
# Setup

Pip install `ultralytics` and [dependencies](https://github.com/ultralytics/ultralytics/blob/main/pyproject.toml) and check software and hardware.

# %% [code]
%pip install ultralytics  # install
from ultralytics import YOLO, checks, hub
checks()  # checks

# %% [markdown]
# Start

⚡ Login with your API key, load your YOLO 🚀 model and start training in 3 lines of code!

# %% [code]
# Log in to HUB using your API key (https://hub.ultralytics.com/settings?tab=api+keys)
hub.login('YOUR_API_KEY')

# Load your model from HUB (replace 'YOUR_MODEL_ID' with your model ID)
model = YOLO('https://hub.ultralytics.com/models/YOUR_MODEL_ID')

# Train the model
results = model.train()
