# Supplementary material for: UCA-YOLOv8n: a real-time and efficient fruit chunks detection algorithm for meal-assistance robot
Source: PeerJ Comput Sci. 2025 Apr 15;11:e2832. doi: 10.7717/peerj-cs.2832 (PMC12190471; doi:10.7717/peerj-cs.2832)
Supplement: Supplemental Information 1 [file peerj-cs-11-2832-s001.zip › improved_YOLOv8/examples/object_tracking.ipynb]

# %% [markdown]
<div align="center">

  <a href="https://ultralytics.com/yolov8" target="_blank">
    <img width="1024", src="https://raw.githubusercontent.com/ultralytics/assets/main/yolov8/banner-yolov8.png"></a>

  [中文](https://docs.ultralytics.com/zh/) | [한국어](https://docs.ultralytics.com/ko/) | [日本語](https://docs.ultralytics.com/ja/) | [Русский](https://docs.ultralytics.com/ru/) | [Deutsch](https://docs.ultralytics.com/de/) | [Français](https://docs.ultralytics.com/fr/) | [Español](https://docs.ultralytics.com/es/) | [Português](https://docs.ultralytics.com/pt/) | [Türkçe](https://docs.ultralytics.com/tr/) | [Tiếng Việt](https://docs.ultralytics.com/vi/) | [हिन्दी](https://docs.ultralytics.com/hi/) | [العربية](https://docs.ultralytics.com/ar/)

  <a href="https://github.com/ultralytics/ultralytics/actions/workflows/ci.yaml"><img src="https://github.com/ultralytics/ultralytics/actions/workflows/ci.yaml/badge.svg" alt="Ultralytics CI"></a>
  <a href="https://console.paperspace.com/github/ultralytics/ultralytics"><img src="https://assets.paperspace.io/img/gradient-badge.svg" alt="Run on Gradient"/></a>
  <a href="https://colab.research.google.com/github/ultralytics/ultralytics/blob/main/examples/object_tracking.ipynb"><img src="https://colab.research.google.com/assets/colab-badge.svg" alt="Open In Colab"></a>
  <a href="https://www.kaggle.com/ultralytics/yolov8"><img src="https://kaggle.com/static/images/open-in-kaggle.svg" alt="Open In Kaggle"></a>
  <a href="https://ultralytics.com/discord"><img alt="Discord" src="https://img.shields.io/discord/1089800235347353640?logo=discord&logoColor=white&label=Discord&color=blue"></a>

Welcome to the Ultralytics YOLOv8 🚀 notebook! <a href="https://github.com/ultralytics/ultralytics">YOLOv8</a> is the latest version of the YOLO (You Only Look Once) AI models developed by <a href="https://ultralytics.com">Ultralytics</a>. This notebook serves as the starting point for exploring the various resources available to help you get started with YOLOv8 and understand its features and capabilities.

YOLOv8 models are fast, accurate, and easy to use, making them ideal for various object detection and image segmentation tasks. They can be trained on large datasets and run on diverse hardware platforms, from CPUs to GPUs.

We hope that the resources in this notebook will help you get the most out of YOLOv8. Please browse the YOLOv8 <a href="https://docs.ultralytics.com/modes/track/"> Tracking Docs</a> for details, raise an issue on <a href="https://github.com/ultralytics/ultralytics">GitHub</a> for support, and join our <a href="https://ultralytics.com/discord">Discord</a> community for questions and discussions!

</div>

# %% [markdown]
# Setup

Pip install `ultralytics` and [dependencies](https://github.com/ultralytics/ultralytics/blob/main/pyproject.toml) and check software and hardware.

# %% [code]
%pip install ultralytics
import ultralytics
ultralytics.checks()

# %% [markdown]
# Ultralytics Object Tracking

[Ultralytics YOLOv8](https://github.com/ultralytics/ultralytics/) instance segmentation involves identifying and outlining individual objects in an image, providing a detailed understanding of spatial distribution. Unlike semantic segmentation, it uniquely labels and precisely delineates each object, crucial for tasks like object detection and medical imaging.

There are two types of instance segmentation tracking available in the Ultralytics package:

- **Instance Segmentation with Class Objects:** Each class object is assigned a unique color for clear visual separation.

- **Instance Segmentation with Object Tracks:** Every track is represented by a distinct color, facilitating easy identification and tracking.

## Samples

|                                                          Instance Segmentation                                                          |                                                           Instance Segmentation + Object Tracking                                                            |
|:---------------------------------------------------------------------------------------------------------------------------------------:|:------------------------------------------------------------------------------------------------------------------------------------------------------------:|
| ![Ultralytics Instance Segmentation](https://github.com/RizwanMunawar/ultralytics/assets/62513924/d4ad3499-1f33-4871-8fbc-1be0b2643aa2) | ![Ultralytics Instance Segmentation with Object Tracking](https://github.com/RizwanMunawar/ultralytics/assets/62513924/2e5c38cc-fd5c-4145-9682-fa94ae2010a0) |
|                                                  Ultralytics Instance Segmentation 😍                                                   |                                                  Ultralytics Instance Segmentation with Object Tracking 🔥                                                   |

# %% [markdown]
## CLI

Command-Line Interface (CLI) example.

# %% [code]
!yolo track source="/path/to/video/file.mp4" save=True

# %% [markdown]
## Python

Python Instance Segmentation and Object tracking example.

# %% [code]
from collections import defaultdict

import cv2
from ultralytics import YOLO
from ultralytics.utils.plotting import Annotator, colors

# Dictionary to store tracking history with default empty lists
track_history = defaultdict(lambda: [])

# Load the YOLO model with segmentation capabilities
model = YOLO("yolov8n-seg.pt")

# Open the video file
cap = cv2.VideoCapture("path/to/video/file.mp4")

# Retrieve video properties: width, height, and frames per second
w, h, fps = (int(cap.get(x)) for x in (cv2.CAP_PROP_FRAME_WIDTH, cv2.CAP_PROP_FRAME_HEIGHT, cv2.CAP_PROP_FPS))

# Initialize video writer to save the output video with the specified properties
out = cv2.VideoWriter("instance-segmentation-object-tracking.avi", cv2.VideoWriter_fourcc(*"MJPG"), fps, (w, h))

while True:
    # Read a frame from the video
    ret, im0 = cap.read()
    if not ret:
        print("Video frame is empty or video processing has been successfully completed.")
        break

    # Create an annotator object to draw on the frame
    annotator = Annotator(im0, line_width=2)

    # Perform object tracking on the current frame
    results = model.track(im0, persist=True)

    # Check if tracking IDs and masks are present in the results
    if results[0].boxes.id is not None and results[0].masks is not None:
        # Extract masks and tracking IDs
        masks = results[0].masks.xy
        track_ids = results[0].boxes.id.int().cpu().tolist()

        # Annotate each mask with its corresponding tracking ID and color
        for mask, track_id in zip(masks, track_ids):
            annotator.seg_bbox(mask=mask, mask_color=colors(track_id, True), track_label=str(track_id))

    # Write the annotated frame to the output video
    out.write(im0)
    # Display the annotated frame
    cv2.imshow("instance-segmentation-object-tracking", im0)

    # Exit the loop if 'q' is pressed
    if cv2.waitKey(1) & 0xFF == ord("q"):
        break

# Release the video writer and capture objects, and close all OpenCV windows
out.release()
cap.release()
cv2.destroyAllWindows()

# %% [markdown]
# Additional Resources

## Community Support

For more information on using tracking with Ultralytics, you can explore the comprehensive [Ultralytics Tracking Docs](https://docs.ultralytics.com/modes/track/). This guide covers everything from basic concepts to advanced techniques, ensuring you get the most out of tracking and visualization.

## Ultralytics ⚡ Resources

At Ultralytics, we are committed to providing cutting-edge AI solutions. Here are some key resources to learn more about our company and get involved with our community:

- [Ultralytics HUB](https://ultralytics.com/hub): Simplify your AI projects with Ultralytics HUB, our no-code tool for effortless YOLO training and deployment.
- [Ultralytics Licensing](https://ultralytics.com/license): Review our licensing terms to understand how you can use our software in your projects.
- [About Us](https://ultralytics.com/about): Discover our mission, vision, and the story behind Ultralytics.
- [Join Our Team](https://ultralytics.com/work): Explore career opportunities and join our team of talented professionals.

## YOLOv8 🚀 Resources

YOLOv8 is the latest evolution in the YOLO series, offering state-of-the-art performance in object detection and image segmentation. Here are some essential resources to help you get started with YOLOv8:

- [GitHub](https://github.com/ultralytics/ultralytics): Access the YOLOv8 repository on GitHub, where you can find the source code, contribute to the project, and report issues.
- [Docs](https://docs.ultralytics.com/): Explore the official documentation for YOLOv8, including installation guides, tutorials, and detailed API references.
- [Discord](https://ultralytics.com/discord): Join our Discord community to connect with other users, share your projects, and get help from the Ultralytics team.

These resources are designed to help you leverage the full potential of Ultralytics' offerings and YOLOv8. Whether you're a beginner or an experienced developer, you'll find the information and support you need to succeed.
