# Supplementary material for: UCA-YOLOv8n: a real-time and efficient fruit chunks detection algorithm for meal-assistance robot
Source: PeerJ Comput Sci. 2025 Apr 15;11:e2832. doi: 10.7717/peerj-cs.2832 (PMC12190471; doi:10.7717/peerj-cs.2832)
Supplement: Supplemental Information 1 [file peerj-cs-11-2832-s001.zip › improved_YOLOv8/ultralytics/__init__.py]

# Ultralytics YOLO 🚀, AGPL-3.0 license

__version__ = "8.2.18"

from ultralytics.data.explorer.explorer import Explorer
from ultralytics.models import RTDETR, SAM, YOLO, YOLOWorld
from ultralytics.models.fastsam import FastSAM
from ultralytics.models.nas import NAS
from ultralytics.utils import ASSETS, SETTINGS
from ultralytics.utils.checks import check_yolo as checks
from ultralytics.utils.downloads import download

settings = SETTINGS
__all__ = (
    "__version__",
    "ASSETS",
    "YOLO",
    "YOLOWorld",
    "NAS",
    "SAM",
    "FastSAM",
    "RTDETR",
    "checks",
    "download",
    "settings",
    "Explorer",
)
