# Supplementary material for: UCA-YOLOv8n: a real-time and efficient fruit chunks detection algorithm for meal-assistance robot
Source: PeerJ Comput Sci. 2025 Apr 15;11:e2832. doi: 10.7717/peerj-cs.2832 (PMC12190471; doi:10.7717/peerj-cs.2832)
Supplement: Supplemental Information 1 [file peerj-cs-11-2832-s001.zip › improved_YOLOv8/docs/en/robots.txt]

User-agent: *
Sitemap: https://docs.ultralytics.com/sitemap.xml
Sitemap: https://docs.ultralytics.com/ar/sitemap.xml
Sitemap: https://docs.ultralytics.com/de/sitemap.xml
Sitemap: https://docs.ultralytics.com/es/sitemap.xml
Sitemap: https://docs.ultralytics.com/fr/sitemap.xml
Sitemap: https://docs.ultralytics.com/hi/sitemap.xml
Sitemap: https://docs.ultralytics.com/it/sitemap.xml
Sitemap: https://docs.ultralytics.com/ja/sitemap.xml
Sitemap: https://docs.ultralytics.com/ko/sitemap.xml
Sitemap: https://docs.ultralytics.com/nl/sitemap.xml
Sitemap: https://docs.ultralytics.com/pt/sitemap.xml
Sitemap: https://docs.ultralytics.com/ru/sitemap.xml
Sitemap: https://docs.ultralytics.com/tr/sitemap.xml
Sitemap: https://docs.ultralytics.com/vi/sitemap.xml
Sitemap: https://docs.ultralytics.com/zh/sitemap.xml
