# Supplementary material for: UCA-YOLOv8n: a real-time and efficient fruit chunks detection algorithm for meal-assistance robot
Source: PeerJ Comput Sci. 2025 Apr 15;11:e2832. doi: 10.7717/peerj-cs.2832 (PMC12190471; doi:10.7717/peerj-cs.2832)
Supplement: Supplemental Information 1 [file peerj-cs-11-2832-s001.zip › improved_YOLOv8/examples/YOLOv8-LibTorch-CPP-Inference/CMakeLists.txt]

cmake_minimum_required(VERSION 3.18 FATAL_ERROR)

project(yolov8_libtorch_example)

set(CMAKE_CXX_STANDARD 17)
set(CMAKE_CXX_STANDARD_REQUIRED ON)
set(CMAKE_CXX_EXTENSIONS OFF)


# -------------- OpenCV --------------
set(OpenCV_DIR "/path/to/opencv/lib/cmake/opencv4")
find_package(OpenCV REQUIRED)

message(STATUS "OpenCV library status:")
message(STATUS "    config: ${OpenCV_DIR}")
message(STATUS "    version: ${OpenCV_VERSION}")
message(STATUS "    libraries: ${OpenCV_LIBS}")
message(STATUS "    include path: ${OpenCV_INCLUDE_DIRS}")

include_directories(${OpenCV_INCLUDE_DIRS})

# -------------- libtorch --------------
list(APPEND CMAKE_PREFIX_PATH "/path/to/libtorch")
set(Torch_DIR "/path/to/libtorch/share/cmake/Torch")

find_package(Torch REQUIRED)
set(CMAKE_CXX_FLAGS "${CMAKE_CXX_FLAGS} ${TORCH_CXX_FLAGS}")
message("${TORCH_LIBRARIES}")
message("${TORCH_INCLUDE_DIRS}")

# The following code block is suggested to be used on Windows.
# According to https://github.com/pytorch/pytorch/issues/25457,
# the DLLs need to be copied to avoid memory errors.
# if (MSVC)
#   file(GLOB TORCH_DLLS "${TORCH_INSTALL_PREFIX}/lib/*.dll")
#   add_custom_command(TARGET yolov8_libtorch_example
#                      POST_BUILD
#                      COMMAND ${CMAKE_COMMAND} -E copy_if_different
#                      ${TORCH_DLLS}
#                      $<TARGET_FILE_DIR:yolov8_libtorch_example>)
# endif (MSVC)

include_directories(${TORCH_INCLUDE_DIRS})

add_executable(yolov8_libtorch_inference "${CMAKE_CURRENT_SOURCE_DIR}/main.cc")
target_link_libraries(yolov8_libtorch_inference ${TORCH_LIBRARIES} ${OpenCV_LIBS})
set_property(TARGET yolov8_libtorch_inference PROPERTY CXX_STANDARD 17)
