# Supplementary material for: UCA-YOLOv8n: a real-time and efficient fruit chunks detection algorithm for meal-assistance robot
Source: PeerJ Comput Sci. 2025 Apr 15;11:e2832. doi: 10.7717/peerj-cs.2832 (PMC12190471; doi:10.7717/peerj-cs.2832)
Supplement: Supplemental Information 1 [file peerj-cs-11-2832-s001.zip › improved_YOLOv8/examples/YOLOv8-LibTorch-CPP-Inference/README.md]

# YOLOv8 LibTorch Inference C++

This example demonstrates how to perform inference using YOLOv8 models in C++ with LibTorch API.

## Dependencies

| Dependency   | Version  |
| ------------ | -------- |
| OpenCV       | >=4.0.0  |
| C++ Standard | >=17     |
| Cmake        | >=3.18   |
| Libtorch     | >=1.12.1 |

## Usage

```bash
git clone ultralytics
cd ultralytics
pip install .
cd examples/YOLOv8-LibTorch-CPP-Inference

mkdir build
cd build
cmake ..
make
./yolov8_libtorch_inference
```

## Exporting YOLOv8

To export YOLOv8 models:

```commandline
yolo export model=yolov8s.pt imgsz=640 format=torchscript
```
