# Supplementary material for: UCA-YOLOv8n: a real-time and efficient fruit chunks detection algorithm for meal-assistance robot
Source: PeerJ Comput Sci. 2025 Apr 15;11:e2832. doi: 10.7717/peerj-cs.2832 (PMC12190471; doi:10.7717/peerj-cs.2832)
Supplement: Supplemental Information 1 [file peerj-cs-11-2832-s001.zip › improved_YOLOv8/examples/YOLOv8-OpenCV-ONNX-Python/README.md]

# YOLOv8 - OpenCV

Implementation YOLOv8 on OpenCV using ONNX Format.

Just simply clone and run

```bash
pip install -r requirements.txt
python main.py --model yolov8n.onnx --img image.jpg
```

If you start from scratch:

```bash
pip install ultralytics
yolo export model=yolov8n.pt imgsz=640 format=onnx opset=12
```

_\*Make sure to include "opset=12"_
