# Supplementary material for: UCA-YOLOv8n: a real-time and efficient fruit chunks detection algorithm for meal-assistance robot
Source: PeerJ Comput Sci. 2025 Apr 15;11:e2832. doi: 10.7717/peerj-cs.2832 (PMC12190471; doi:10.7717/peerj-cs.2832)
Supplement: Supplemental Information 1 [file peerj-cs-11-2832-s001.zip › improved_YOLOv8/examples/YOLOv8-ONNXRuntime-Rust/Cargo.toml]

[package]
name = "yolov8-rs"
version = "0.1.0"
edition = "2021"

# See more keys and their definitions at https://doc.rust-lang.org/cargo/reference/manifest.html

[dependencies]
clap = { version = "4.2.4", features = ["derive"] }
image = { version = "0.24.7", default-features = false, features = ["jpeg", "png", "webp-encoder"] }
imageproc = { version = "0.23.0", default-features = false }
ndarray = { version = "0.15.6" }
ort =  {version = "1.16.3", default-features = false, features = ["load-dynamic", "copy-dylibs", "half"]}
rusttype = { version = "0.9", default-features = false }
anyhow = { version = "1.0.75"}
regex = { version = "1.5.4" }
rand = { version ="0.8.5" }
chrono = { version = "0.4.30" }
half = { version = "2.3.1" }
dirs = { version = "5.0.1" }
ureq = { version = "2.9.1" }
