# Supplementary material for: UCA-YOLOv8n: a real-time and efficient fruit chunks detection algorithm for meal-assistance robot
Source: PeerJ Comput Sci. 2025 Apr 15;11:e2832. doi: 10.7717/peerj-cs.2832 (PMC12190471; doi:10.7717/peerj-cs.2832)
Supplement: Supplemental Information 1 [file peerj-cs-11-2832-s001.zip › improved_YOLOv8/.github/workflows/merge-main-into-prs.yml]

# Ultralytics YOLO 🚀, AGPL-3.0 license
# Automatically merges repository 'main' branch into all open PRs to keep them up-to-date
# Action runs on updates to main branch so when one PR merges to main all others update

name: Merge main into PRs

on:
  workflow_dispatch:
  # push:
  #   branches:
  #     - main

jobs:
  Merge:
    if: github.repository == 'ultralytics/ultralytics'
    runs-on: ubuntu-latest
    steps:
      - name: Checkout repository
        uses: actions/checkout@v4
        with:
          fetch-depth: 0
          ref: main
      - uses: actions/setup-python@v5
        with:
          python-version: "3.11"
          cache: "pip" # caching pip dependencies
      - name: Install requirements
        run: |
          pip install pygithub
      - name: Merge main into PRs
        shell: python
        run: |
          from github import Github
          import os

          # Authenticate with the GitHub Token
          g = Github(os.getenv('GITHUB_TOKEN'))

          # Get the repository dynamically
          repo = g.get_repo(os.getenv('GITHUB_REPOSITORY'))

          # List all open pull requests
          open_pulls = repo.get_pulls(state='open', sort='created')

          for pr in open_pulls:
              try:
                  # Compare PR head with main to see if it's behind
                  comparison = repo.compare(pr.base.ref, pr.head.ref)  # ensure correct order of base and head
                  if comparison.behind_by > 0:
                      # Merge main into the PR branch
                      success = pr.update_branch()
                      assert success, "Branch update failed"
                      print(f"Merged 'main' into PR #{pr.number} ({pr.head.ref}) successfully.")
              except Exception as e:
                  print(f"Could not merge 'main' into PR #{pr.number} ({pr.head.ref}): {e}")
        env:
          GITHUB_TOKEN: ${{ secrets.PERSONAL_ACCESS_TOKEN }}
          GITHUB_REPOSITORY: ${{ github.repository }}
