# Supplementary material for: UCA-YOLOv8n: a real-time and efficient fruit chunks detection algorithm for meal-assistance robot
Source: PeerJ Comput Sci. 2025 Apr 15;11:e2832. doi: 10.7717/peerj-cs.2832 (PMC12190471; doi:10.7717/peerj-cs.2832)
Supplement: Supplemental Information 1 [file peerj-cs-11-2832-s001.zip › improved_YOLOv8/ultralytics/nn/__init__.py]

# Ultralytics YOLO 🚀, AGPL-3.0 license

from .tasks import (
    BaseModel,
    ClassificationModel,
    DetectionModel,
    SegmentationModel,
    attempt_load_one_weight,
    attempt_load_weights,
    guess_model_scale,
    guess_model_task,
    parse_model,
    torch_safe_load,
    yaml_model_load,
)

__all__ = (
    "attempt_load_one_weight",
    "attempt_load_weights",
    "parse_model",
    "yaml_model_load",
    "guess_model_task",
    "guess_model_scale",
    "torch_safe_load",
    "DetectionModel",
    "SegmentationModel",
    "ClassificationModel",
    "BaseModel",
)
