# Supplementary material for: UCA-YOLOv8n: a real-time and efficient fruit chunks detection algorithm for meal-assistance robot
Source: PeerJ Comput Sci. 2025 Apr 15;11:e2832. doi: 10.7717/peerj-cs.2832 (PMC12190471; doi:10.7717/peerj-cs.2832)
Supplement: Supplemental Information 1 [file peerj-cs-11-2832-s001.zip › improved_YOLOv8/ultralytics/solutions/__init__.py]

# Ultralytics YOLO 🚀, AGPL-3.0 license

from .ai_gym import AIGym
from .distance_calculation import DistanceCalculation
from .heatmap import Heatmap
from .object_counter import ObjectCounter
from .parking_management import ParkingManagement
from .queue_management import QueueManager
from .speed_estimation import SpeedEstimator

__all__ = (
    "AIGym",
    "DistanceCalculation",
    "Heatmap",
    "ObjectCounter",
    "ParkingManagement",
    "QueueManager",
    "SpeedEstimator",
)
