# Supplementary material for: UCA-YOLOv8n: a real-time and efficient fruit chunks detection algorithm for meal-assistance robot
Source: PeerJ Comput Sci. 2025 Apr 15;11:e2832. doi: 10.7717/peerj-cs.2832 (PMC12190471; doi:10.7717/peerj-cs.2832)
Supplement: Supplemental Information 1 [file peerj-cs-11-2832-s001.zip › improved_YOLOv8/ultralytics/utils/errors.py]

# Ultralytics YOLO 🚀, AGPL-3.0 license

from ultralytics.utils import emojis


class HUBModelError(Exception):
    """
    Custom exception class for handling errors related to model fetching in Ultralytics YOLO.

    This exception is raised when a requested model is not found or cannot be retrieved.
    The message is also processed to include emojis for better user experience.

    Attributes:
        message (str): The error message displayed when the exception is raised.

    Note:
        The message is automatically processed through the 'emojis' function from the 'ultralytics.utils' package.
    """

    def __init__(self, message="Model not found. Please check model URL and try again."):
        """Create an exception for when a model is not found."""
        super().__init__(emojis(message))
