# Supplementary material for: UCA-YOLOv8n: a real-time and efficient fruit chunks detection algorithm for meal-assistance robot
Source: PeerJ Comput Sci. 2025 Apr 15;11:e2832. doi: 10.7717/peerj-cs.2832 (PMC12190471; doi:10.7717/peerj-cs.2832)
Supplement: Supplemental Information 1 [file peerj-cs-11-2832-s001.zip › improved_YOLOv8/ultralytics/utils/dist.py]

# Ultralytics YOLO 🚀, AGPL-3.0 license

import os
import shutil
import socket
import sys
import tempfile

from . import USER_CONFIG_DIR
from .torch_utils import TORCH_1_9


def find_free_network_port() -> int:
    """
    Finds a free port on localhost.

    It is useful in single-node training when we don't want to connect to a real main node but have to set the
    `MASTER_PORT` environment variable.
    """
    with socket.socket(socket.AF_INET, socket.SOCK_STREAM) as s:
        s.bind(("127.0.0.1", 0))
        return s.getsockname()[1]  # port


def generate_ddp_file(trainer):
    """Generates a DDP file and returns its file name."""
    module, name = f"{trainer.__class__.__module__}.{trainer.__class__.__name__}".rsplit(".", 1)

    content = f"""
# Ultralytics Multi-GPU training temp file (should be automatically deleted after use)
overrides = {vars(trainer.args)}

if __name__ == "__main__":
    from {module} import {name}
    from ultralytics.utils import DEFAULT_CFG_DICT

    cfg = DEFAULT_CFG_DICT.copy()
    cfg.update(save_dir='')   # handle the extra key 'save_dir'
    trainer = {name}(cfg=cfg, overrides=overrides)
    results = trainer.train()
"""
    (USER_CONFIG_DIR / "DDP").mkdir(exist_ok=True)
    with tempfile.NamedTemporaryFile(
        prefix="_temp_",
        suffix=f"{id(trainer)}.py",
        mode="w+",
        encoding="utf-8",
        dir=USER_CONFIG_DIR / "DDP",
        delete=False,
    ) as file:
        file.write(content)
    return file.name


def generate_ddp_command(world_size, trainer):
    """Generates and returns command for distributed training."""
    import __main__  # noqa local import to avoid https://github.com/Lightning-AI/lightning/issues/15218

    if not trainer.resume:
        shutil.rmtree(trainer.save_dir)  # remove the save_dir
    file = generate_ddp_file(trainer)
    dist_cmd = "torch.distributed.run" if TORCH_1_9 else "torch.distributed.launch"
    port = find_free_network_port()
    cmd = [sys.executable, "-m", dist_cmd, "--nproc_per_node", f"{world_size}", "--master_port", f"{port}", file]
    return cmd, file


def ddp_cleanup(trainer, file):
    """Delete temp file if created."""
    if f"{id(trainer)}.py" in file:  # if temp_file suffix in file
        os.remove(file)
