# Supplementary material for: UCA-YOLOv8n: a real-time and efficient fruit chunks detection algorithm for meal-assistance robot
Source: PeerJ Comput Sci. 2025 Apr 15;11:e2832. doi: 10.7717/peerj-cs.2832 (PMC12190471; doi:10.7717/peerj-cs.2832)
Supplement: Supplemental Information 1 [file peerj-cs-11-2832-s001.zip › improved_YOLOv8/ultralytics/models/__init__.py]

# Ultralytics YOLO 🚀, AGPL-3.0 license

from .rtdetr import RTDETR
from .sam import SAM
from .yolo import YOLO, YOLOWorld

__all__ = "YOLO", "RTDETR", "SAM", "YOLOWorld"  # allow simpler import
