# Supplementary material for: UCA-YOLOv8n: a real-time and efficient fruit chunks detection algorithm for meal-assistance robot
Source: PeerJ Comput Sci. 2025 Apr 15;11:e2832. doi: 10.7717/peerj-cs.2832 (PMC12190471; doi:10.7717/peerj-cs.2832)
Supplement: Supplemental Information 1 [file peerj-cs-11-2832-s001.zip › improved_YOLOv8/ultralytics/data/__init__.py]

# Ultralytics YOLO 🚀, AGPL-3.0 license

from .base import BaseDataset
from .build import build_dataloader, build_grounding, build_yolo_dataset, load_inference_source
from .dataset import (
    ClassificationDataset,
    GroundingDataset,
    SemanticDataset,
    YOLOConcatDataset,
    YOLODataset,
    YOLOMultiModalDataset,
)

__all__ = (
    "BaseDataset",
    "ClassificationDataset",
    "SemanticDataset",
    "YOLODataset",
    "YOLOMultiModalDataset",
    "YOLOConcatDataset",
    "GroundingDataset",
    "build_yolo_dataset",
    "build_grounding",
    "build_dataloader",
    "load_inference_source",
)
