# Supplementary material for: UCA-YOLOv8n: a real-time and efficient fruit chunks detection algorithm for meal-assistance robot
Source: PeerJ Comput Sci. 2025 Apr 15;11:e2832. doi: 10.7717/peerj-cs.2832 (PMC12190471; doi:10.7717/peerj-cs.2832)
Supplement: Supplemental Information 1 [file peerj-cs-11-2832-s001.zip › improved_YOLOv8/ultralytics/data/annotator.py]

# Ultralytics YOLO 🚀, AGPL-3.0 license

from pathlib import Path

from ultralytics import SAM, YOLO


def auto_annotate(data, det_model="yolov8x.pt", sam_model="sam_b.pt", device="", output_dir=None):
    """
    Automatically annotates images using a YOLO object detection model and a SAM segmentation model.

    Args:
        data (str): Path to a folder containing images to be annotated.
        det_model (str, optional): Pre-trained YOLO detection model. Defaults to 'yolov8x.pt'.
        sam_model (str, optional): Pre-trained SAM segmentation model. Defaults to 'sam_b.pt'.
        device (str, optional): Device to run the models on. Defaults to an empty string (CPU or GPU, if available).
        output_dir (str | None | optional): Directory to save the annotated results.
            Defaults to a 'labels' folder in the same directory as 'data'.

    Example:
        ```python
        from ultralytics.data.annotator import auto_annotate

        auto_annotate(data='ultralytics/assets', det_model='yolov8n.pt', sam_model='mobile_sam.pt')
        ```
    """
    det_model = YOLO(det_model)
    sam_model = SAM(sam_model)

    data = Path(data)
    if not output_dir:
        output_dir = data.parent / f"{data.stem}_auto_annotate_labels"
    Path(output_dir).mkdir(exist_ok=True, parents=True)

    det_results = det_model(data, stream=True, device=device)

    for result in det_results:
        class_ids = result.boxes.cls.int().tolist()  # noqa
        if len(class_ids):
            boxes = result.boxes.xyxy  # Boxes object for bbox outputs
            sam_results = sam_model(result.orig_img, bboxes=boxes, verbose=False, save=False, device=device)
            segments = sam_results[0].masks.xyn  # noqa

            with open(f"{Path(output_dir) / Path(result.path).stem}.txt", "w") as f:
                for i in range(len(segments)):
                    s = segments[i]
                    if len(s) == 0:
                        continue
                    segment = map(str, segments[i].reshape(-1).tolist())
                    f.write(f"{class_ids[i]} " + " ".join(segment) + "\n")
