# Supplementary material for: UCA-YOLOv8n: a real-time and efficient fruit chunks detection algorithm for meal-assistance robot
Source: PeerJ Comput Sci. 2025 Apr 15;11:e2832. doi: 10.7717/peerj-cs.2832 (PMC12190471; doi:10.7717/peerj-cs.2832)
Supplement: Supplemental Information 1 [file peerj-cs-11-2832-s001.zip › improved_YOLOv8/docs/overrides/javascript/extra.js]

// Function that applies light/dark theme based on the user's preference
const applyAutoTheme = () => {
  // Determine the user's preferred color scheme
  const prefersLight = window.matchMedia("(prefers-color-scheme: light)").matches;
  const prefersDark = window.matchMedia("(prefers-color-scheme: dark)").matches;

  // Apply the appropriate attributes based on the user's preference
  if (prefersLight) {
    document.body.setAttribute("data-md-color-scheme", "default");
    document.body.setAttribute("data-md-color-primary", "indigo");
  } else if (prefersDark) {
    document.body.setAttribute("data-md-color-scheme", "slate");
    document.body.setAttribute("data-md-color-primary", "black");
  }
};

// Function that checks and applies light/dark theme based on the user's preference (if auto theme is enabled)
function checkAutoTheme() {
  // Array of supported language codes -> each language has its own palette (stored in local storage)
  const supportedLangCodes = ["en", "zh", "ko", "ja", "ru", "de", "fr", "es", "pt", "it", "tr", "vi", "nl"];
  // Get the URL path
  const path = window.location.pathname;
  // Extract the language code from the URL (assuming it's in the format /xx/...)
  const langCode = path.split("/")[1];
  // Check if the extracted language code is in the supported languages
  const isValidLangCode = supportedLangCodes.includes(langCode);
  // Construct the local storage key based on the language code if valid, otherwise default to the root key
  const localStorageKey = isValidLangCode ? `/${langCode}/.__palette` : "/.__palette";
  // Retrieve the palette from local storage using the constructed key
  const palette = localStorage.getItem(localStorageKey);
  if (palette) {
    // Check if the palette's index is 0 (auto theme)
    const paletteObj = JSON.parse(palette);
    if (paletteObj && paletteObj.index === 0) {
      applyAutoTheme();
    }
  }
}

// Run function when the script loads
checkAutoTheme();

// Re-run the function when the user's preference changes (when the user changes their system theme)
window.matchMedia("(prefers-color-scheme: light)").addEventListener("change", checkAutoTheme);
window.matchMedia("(prefers-color-scheme: dark)").addEventListener("change", checkAutoTheme);

// Re-run the function when the palette changes (e.g. user switched from dark theme to auto theme)
// ! We can't use window.addEventListener("storage", checkAutoTheme) because it will NOT be triggered on the current tab
// ! So we have to use the following workaround:
// Get the palette input for auto theme
var autoThemeInput = document.getElementById("__palette_1");
if (autoThemeInput) {
  // Add a click event listener to the input
  autoThemeInput.addEventListener("click", function () {
    // Check if the auto theme is selected
    if (autoThemeInput.checked) {
      // Re-run the function after a short delay (to ensure that the palette has been updated)
      setTimeout(applyAutoTheme);
    }
  });
}

// Add iframe navigation
window.onhashchange = function() {
    window.parent.postMessage({
        type: 'navigation',
        hash: window.location.pathname + window.location.search + window.location.hash
    }, '*');
};
