# Supplementary material for: UCA-YOLOv8n: a real-time and efficient fruit chunks detection algorithm for meal-assistance robot
Source: PeerJ Comput Sci. 2025 Apr 15;11:e2832. doi: 10.7717/peerj-cs.2832 (PMC12190471; doi:10.7717/peerj-cs.2832)
Supplement: Supplemental Information 1 [file peerj-cs-11-2832-s001.zip › improved_YOLOv8/docs/en/modes/predict.md]

---
comments: true
description: Discover how to use YOLOv8 predict mode for various tasks. Learn about different inference sources like images, videos, and data formats.
keywords: Ultralytics, YOLOv8, predict mode, inference sources, prediction tasks, streaming mode, image processing, video processing, machine learning, AI
---

# Model Prediction with Ultralytics YOLO

<img width="1024" src="https://github.com/ultralytics/assets/raw/main/yolov8/banner-integrations.png" alt="Ultralytics YOLO ecosystem and integrations">

## Introduction

In the world of machine learning and computer vision, the process of making sense out of visual data is called 'inference' or 'prediction'. Ultralytics YOLOv8 offers a powerful feature known as **predict mode** that is tailored for high-performance, real-time inference on a wide range of data sources.

<p align="center">
  <br>
  <iframe loading="lazy" width="720" height="405" src="https://www.youtube.com/embed/QtsI0TnwDZs?si=ljesw75cMO2Eas14"
    title="YouTube video player" frameborder="0"
    allow="accelerometer; autoplay; clipboard-write; encrypted-media; gyroscope; picture-in-picture; web-share"
    allowfullscreen>
  </iframe>
  <br>
  <strong>Watch:</strong> How to Extract the Outputs from Ultralytics YOLOv8 Model for Custom Projects.
</p>

## Real-world Applications

|                   Manufacturing                   |                        Sports                        |                   Safety                    |
|:-------------------------------------------------:|:----------------------------------------------------:|:-------------------------------------------:|
| ![Vehicle Spare Parts Detection][car spare parts] | ![Football Player Detection][football player detect] | ![People Fall Detection][human fall detect] |
|           Vehicle Spare Parts Detection           |              Football Player Detection               |            People Fall Detection            |

## Why Use Ultralytics YOLO for Inference?

Here's why you should consider YOLOv8's predict mode for your various inference needs:

- **Versatility:** Capable of making inferences on images, videos, and even live streams.
- **Performance:** Engineered for real-time, high-speed processing without sacrificing accuracy.
- **Ease of Use:** Intuitive Python and CLI interfaces for rapid deployment and testing.
- **Highly Customizable:** Various settings and parameters to tune the model's inference behavior according to your specific requirements.

### Key Features of Predict Mode

YOLOv8's predict mode is designed to be robust and versatile, featuring:

- **Multiple Data Source Compatibility:** Whether your data is in the form of individual images, a collection of images, video files, or real-time video streams, predict mode has you covered.
- **Streaming Mode:** Use the streaming feature to generate a memory-efficient generator of `Results` objects. Enable this by setting `stream=True` in the predictor's call method.
- **Batch Processing:** The ability to process multiple images or video frames in a single batch, further speeding up inference time.
- **Integration Friendly:** Easily integrate with existing data pipelines and other software components, thanks to its flexible API.

Ultralytics YOLO models return either a Python list of `Results` objects, or a memory-efficient Python generator of `Results` objects when `stream=True` is passed to the model during inference:

!!! Example "Predict"

    === "Return a list with `stream=False`"

        ```python
        from ultralytics import YOLO

        # Load a model
        model = YOLO("yolov8n.pt")  # pretrained YOLOv8n model

        # Run batched inference on a list of images
        results = model(["im1.jpg", "im2.jpg"])  # return a list of Results objects

        # Process results list
        for result in results:
            boxes = result.boxes  # Boxes object for bounding box outputs
            masks = result.masks  # Masks object for segmentation masks outputs
            keypoints = result.keypoints  # Keypoints object for pose outputs
            probs = result.probs  # Probs object for classification outputs
            obb = result.obb  # Oriented boxes object for OBB outputs
            result.show()  # display to screen
            result.save(filename="result.jpg")  # save to disk
        ```

    === "Return a generator with `stream=True`"

        ```python
        from ultralytics import YOLO

        # Load a model
        model = YOLO("yolov8n.pt")  # pretrained YOLOv8n model

        # Run batched inference on a list of images
        results = model(["im1.jpg", "im2.jpg"], stream=True)  # return a generator of Results objects

        # Process results generator
        for result in results:
            boxes = result.boxes  # Boxes object for bounding box outputs
            masks = result.masks  # Masks object for segmentation masks outputs
            keypoints = result.keypoints  # Keypoints object for pose outputs
            probs = result.probs  # Probs object for classification outputs
            obb = result.obb  # Oriented boxes object for OBB outputs
            result.show()  # display to screen
            result.save(filename="result.jpg")  # save to disk
        ```

## Inference Sources

YOLOv8 can process different types of input sources for inference, as shown in the table below. The sources include static images, video streams, and various data formats. The table also indicates whether each source can be used in streaming mode with the argument `stream=True` ✅. Streaming mode is beneficial for processing videos or live streams as it creates a generator of results instead of loading all frames into memory.

!!! Tip "Tip"

    Use `stream=True` for processing long videos or large datasets to efficiently manage memory. When `stream=False`, the results for all frames or data points are stored in memory, which can quickly add up and cause out-of-memory errors for large inputs. In contrast, `stream=True` utilizes a generator, which only keeps the results of the current frame or data point in memory, significantly reducing memory consumption and preventing out-of-memory issues.

| Source         | Argument                                   | Type            | Notes                                                                                       |
|----------------|--------------------------------------------|-----------------|---------------------------------------------------------------------------------------------|
| image          | `'image.jpg'`                              | `str` or `Path` | Single image file.                                                                          |
| URL            | `'https://ultralytics.com/images/bus.jpg'` | `str`           | URL to an image.                                                                            |
| screenshot     | `'screen'`                                 | `str`           | Capture a screenshot.                                                                       |
| PIL            | `Image.open('im.jpg')`                     | `PIL.Image`     | HWC format with RGB channels.                                                               |
| OpenCV         | `cv2.imread('im.jpg')`                     | `np.ndarray`    | HWC format with BGR channels `uint8 (0-255)`.                                               |
| numpy          | `np.zeros((640,1280,3))`                   | `np.ndarray`    | HWC format with BGR channels `uint8 (0-255)`.                                               |
| torch          | `torch.zeros(16,3,320,640)`                | `torch.Tensor`  | BCHW format with RGB channels `float32 (0.0-1.0)`.                                          |
| CSV            | `'sources.csv'`                            | `str` or `Path` | CSV file containing paths to images, videos, or directories.                                |
| video ✅        | `'video.mp4'`                              | `str` or `Path` | Video file in formats like MP4, AVI, etc.                                                   |
| directory ✅    | `'path/'`                                  | `str` or `Path` | Path to a directory containing images or videos.                                            |
| glob ✅         | `'path/*.jpg'`                             | `str`           | Glob pattern to match multiple files. Use the `*` character as a wildcard.                  |
| YouTube ✅      | `'https://youtu.be/LNwODJXcvt4'`           | `str`           | URL to a YouTube video.                                                                     |
| stream ✅       | `'rtsp://example.com/media.mp4'`           | `str`           | URL for streaming protocols such as RTSP, RTMP, TCP, or an IP address.                      |
| multi-stream ✅ | `'list.streams'`                           | `str` or `Path` | `*.streams` text file with one stream URL per row, i.e. 8 streams will run at batch-size 8. |

Below are code examples for using each source type:

!!! Example "Prediction sources"

    === "image"

        Run inference on an image file.
        ```python
        from ultralytics import YOLO

        # Load a pretrained YOLOv8n model
        model = YOLO("yolov8n.pt")

        # Define path to the image file
        source = "path/to/image.jpg"

        # Run inference on the source
        results = model(source)  # list of Results objects
        ```

    === "screenshot"

        Run inference on the current screen content as a screenshot.
        ```python
        from ultralytics import YOLO

        # Load a pretrained YOLOv8n model
        model = YOLO("yolov8n.pt")

        # Define current screenshot as source
        source = "screen"

        # Run inference on the source
        results = model(source)  # list of Results objects
        ```

    === "URL"

        Run inference on an image or video hosted remotely via URL.
        ```python
        from ultralytics import YOLO

        # Load a pretrained YOLOv8n model
        model = YOLO("yolov8n.pt")

        # Define remote image or video URL
        source = "https://ultralytics.com/images/bus.jpg"

        # Run inference on the source
        results = model(source)  # list of Results objects
        ```

    === "PIL"

        Run inference on an image opened with Python Imaging Library (PIL).
        ```python
        from PIL import Image
        from ultralytics import YOLO

        # Load a pretrained YOLOv8n model
        model = YOLO("yolov8n.pt")

        # Open an image using PIL
        source = Image.open("path/to/image.jpg")

        # Run inference on the source
        results = model(source)  # list of Results objects
        ```

    === "OpenCV"

        Run inference on an image read with OpenCV.
        ```python
        import cv2
        from ultralytics import YOLO

        # Load a pretrained YOLOv8n model
        model = YOLO("yolov8n.pt")

        # Read an image using OpenCV
        source = cv2.imread("path/to/image.jpg")

        # Run inference on the source
        results = model(source)  # list of Results objects
        ```

    === "numpy"

        Run inference on an image represented as a numpy array.
        ```python
        import numpy as np
        from ultralytics import YOLO

        # Load a pretrained YOLOv8n model
        model = YOLO("yolov8n.pt")

        # Create a random numpy array of HWC shape (640, 640, 3) with values in range [0, 255] and type uint8
        source = np.random.randint(low=0, high=255, size=(640, 640, 3), dtype="uint8")

        # Run inference on the source
        results = model(source)  # list of Results objects
        ```

    === "torch"

        Run inference on an image represented as a PyTorch tensor.
        ```python
        import torch
        from ultralytics import YOLO

        # Load a pretrained YOLOv8n model
        model = YOLO("yolov8n.pt")

        # Create a random torch tensor of BCHW shape (1, 3, 640, 640) with values in range [0, 1] and type float32
        source = torch.rand(1, 3, 640, 640, dtype=torch.float32)

        # Run inference on the source
        results = model(source)  # list of Results objects
        ```

    === "CSV"

        Run inference on a collection of images, URLs, videos and directories listed in a CSV file.
        ```python
        import torch
        from ultralytics import YOLO

        # Load a pretrained YOLOv8n model
        model = YOLO("yolov8n.pt")

        # Define a path to a CSV file with images, URLs, videos and directories
        source = "path/to/file.csv"

        # Run inference on the source
        results = model(source)  # list of Results objects
        ```

    === "video"

        Run inference on a video file. By using `stream=True`, you can create a generator of Results objects to reduce memory usage.
        ```python
        from ultralytics import YOLO

        # Load a pretrained YOLOv8n model
        model = YOLO("yolov8n.pt")

        # Define path to video file
        source = "path/to/video.mp4"

        # Run inference on the source
        results = model(source, stream=True)  # generator of Results objects
        ```

    === "directory"

        Run inference on all images and videos in a directory. To also capture images and videos in subdirectories use a glob pattern, i.e. `path/to/dir/**/*`.
        ```python
        from ultralytics import YOLO

        # Load a pretrained YOLOv8n model
        model = YOLO("yolov8n.pt")

        # Define path to directory containing images and videos for inference
        source = "path/to/dir"

        # Run inference on the source
        results = model(source, stream=True)  # generator of Results objects
        ```

    === "glob"

        Run inference on all images and videos that match a glob expression with `*` characters.
        ```python
        from ultralytics import YOLO

        # Load a pretrained YOLOv8n model
        model = YOLO("yolov8n.pt")

        # Define a glob search for all JPG files in a directory
        source = "path/to/dir/*.jpg"

        # OR define a recursive glob search for all JPG files including subdirectories
        source = "path/to/dir/**/*.jpg"

        # Run inference on the source
        results = model(source, stream=True)  # generator of Results objects
        ```

    === "YouTube"

        Run inference on a YouTube video. By using `stream=True`, you can create a generator of Results objects to reduce memory usage for long videos.
        ```python
        from ultralytics import YOLO

        # Load a pretrained YOLOv8n model
        model = YOLO("yolov8n.pt")

        # Define source as YouTube video URL
        source = "https://youtu.be/LNwODJXcvt4"

        # Run inference on the source
        results = model(source, stream=True)  # generator of Results objects
        ```

    === "Streams"

        Run inference on remote streaming sources using RTSP, RTMP, TCP and IP address protocols. If multiple streams are provided in a `*.streams` text file then batched inference will run, i.e. 8 streams will run at batch-size 8, otherwise single streams will run at batch-size 1.
        ```python
        from ultralytics import YOLO

        # Load a pretrained YOLOv8n model
        model = YOLO("yolov8n.pt")

        # Single stream with batch-size 1 inference
        source = "rtsp://example.com/media.mp4"  # RTSP, RTMP, TCP or IP streaming address

        # Multiple streams with batched inference (i.e. batch-size 8 for 8 streams)
        source = "path/to/list.streams"  # *.streams text file with one streaming address per row

        # Run inference on the source
        results = model(source, stream=True)  # generator of Results objects
        ```

## Inference Arguments

`model.predict()` accepts multiple arguments that can be passed at inference time to override defaults:

!!! Example

    ```python
    from ultralytics import YOLO

    # Load a pretrained YOLOv8n model
    model = YOLO("yolov8n.pt")

    # Run inference on 'bus.jpg' with arguments
    model.predict("bus.jpg", save=True, imgsz=320, conf=0.5)
    ```

Inference arguments:

| Argument        | Type           | Default                | Description                                                                                                                                                                                                                          |
|-----------------|----------------|------------------------|--------------------------------------------------------------------------------------------------------------------------------------------------------------------------------------------------------------------------------------|
| `source`        | `str`          | `'ultralytics/assets'` | Specifies the data source for inference. Can be an image path, video file, directory, URL, or device ID for live feeds. Supports a wide range of formats and sources, enabling flexible application across different types of input. |
| `conf`          | `float`        | `0.25`                 | Sets the minimum confidence threshold for detections. Objects detected with confidence below this threshold will be disregarded. Adjusting this value can help reduce false positives.                                               |
| `iou`           | `float`        | `0.7`                  | Intersection Over Union (IoU) threshold for Non-Maximum Suppression (NMS). Lower values result in fewer detections by eliminating overlapping boxes, useful for reducing duplicates.                                                 |
| `imgsz`         | `int or tuple` | `640`                  | Defines the image size for inference. Can be a single integer `640` for square resizing or a (height, width) tuple. Proper sizing can improve detection accuracy and processing speed.                                               |
| `half`          | `bool`         | `False`                | Enables half-precision (FP16) inference, which can speed up model inference on supported GPUs with minimal impact on accuracy.                                                                                                       |
| `device`        | `str`          | `None`                 | Specifies the device for inference (e.g., `cpu`, `cuda:0` or `0`). Allows users to select between CPU, a specific GPU, or other compute devices for model execution.                                                                 |
| `max_det`       | `int`          | `300`                  | Maximum number of detections allowed per image. Limits the total number of objects the model can detect in a single inference, preventing excessive outputs in dense scenes.                                                         |
| `vid_stride`    | `int`          | `1`                    | Frame stride for video inputs. Allows skipping frames in videos to speed up processing at the cost of temporal resolution. A value of 1 processes every frame, higher values skip frames.                                            |
| `stream_buffer` | `bool`         | `False`                | Determines if all frames should be buffered when processing video streams (`True`), or if the model should return the most recent frame (`False`). Useful for real-time applications.                                                |
| `visualize`     | `bool`         | `False`                | Activates visualization of model features during inference, providing insights into what the model is "seeing". Useful for debugging and model interpretation.                                                                       |
| `augment`       | `bool`         | `False`                | Enables test-time augmentation (TTA) for predictions, potentially improving detection robustness at the cost of inference speed.                                                                                                     |
| `agnostic_nms`  | `bool`         | `False`                | Enables class-agnostic Non-Maximum Suppression (NMS), which merges overlapping boxes of different classes. Useful in multi-class detection scenarios where class overlap is common.                                                  |
| `classes`       | `list[int]`    | `None`                 | Filters predictions to a set of class IDs. Only detections belonging to the specified classes will be returned. Useful for focusing on relevant objects in multi-class detection tasks.                                              |
| `retina_masks`  | `bool`         | `False`                | Uses high-resolution segmentation masks if available in the model. This can enhance mask quality for segmentation tasks, providing finer detail.                                                                                     |
| `embed`         | `list[int]`    | `None`                 | Specifies the layers from which to extract feature vectors or embeddings. Useful for downstream tasks like clustering or similarity search.                                                                                          |

Visualization arguments:

| Argument      | Type          | Default | Description                                                                                                                                                                   |
|---------------|---------------|---------|-------------------------------------------------------------------------------------------------------------------------------------------------------------------------------|
| `show`        | `bool`        | `False` | If `True`, displays the annotated images or videos in a window. Useful for immediate visual feedback during development or testing.                                           |
| `save`        | `bool`        | `False` | Enables saving of the annotated images or videos to file. Useful for documentation, further analysis, or sharing results.                                                     |
| `save_frames` | `bool`        | `False` | When processing videos, saves individual frames as images. Useful for extracting specific frames or for detailed frame-by-frame analysis.                                     |
| `save_txt`    | `bool`        | `False` | Saves detection results in a text file, following the format `[class] [x_center] [y_center] [width] [height] [confidence]`. Useful for integration with other analysis tools. |
| `save_conf`   | `bool`        | `False` | Includes confidence scores in the saved text files. Enhances the detail available for post-processing and analysis.                                                           |
| `save_crop`   | `bool`        | `False` | Saves cropped images of detections. Useful for dataset augmentation, analysis, or creating focused datasets for specific objects.                                             |
| `show_labels` | `bool`        | `True`  | Displays labels for each detection in the visual output. Provides immediate understanding of detected objects.                                                                |
| `show_conf`   | `bool`        | `True`  | Displays the confidence score for each detection alongside the label. Gives insight into the model's certainty for each detection.                                            |
| `show_boxes`  | `bool`        | `True`  | Draws bounding boxes around detected objects. Essential for visual identification and location of objects in images or video frames.                                          |
| `line_width`  | `None or int` | `None`  | Specifies the line width of bounding boxes. If `None`, the line width is automatically adjusted based on the image size. Provides visual customization for clarity.           |

## Image and Video Formats

YOLOv8 supports various image and video formats, as specified in [ultralytics/data/utils.py](https://github.com/ultralytics/ultralytics/blob/main/ultralytics/data/utils.py). See the tables below for the valid suffixes and example predict commands.

### Images

The below table contains valid Ultralytics image formats.

| Image Suffixes | Example Predict Command          | Reference                                                                  |
|----------------|----------------------------------|----------------------------------------------------------------------------|
| `.bmp`         | `yolo predict source=image.bmp`  | [Microsoft BMP File Format](https://en.wikipedia.org/wiki/BMP_file_format) |
| `.dng`         | `yolo predict source=image.dng`  | [Adobe DNG](https://helpx.adobe.com/camera-raw/digital-negative.html)      |
| `.jpeg`        | `yolo predict source=image.jpeg` | [JPEG](https://en.wikipedia.org/wiki/JPEG)                                 |
| `.jpg`         | `yolo predict source=image.jpg`  | [JPEG](https://en.wikipedia.org/wiki/JPEG)                                 |
| `.mpo`         | `yolo predict source=image.mpo`  | [Multi Picture Object](https://fileinfo.com/extension/mpo)                 |
| `.png`         | `yolo predict source=image.png`  | [Portable Network Graphics](https://en.wikipedia.org/wiki/PNG)             |
| `.tif`         | `yolo predict source=image.tif`  | [Tag Image File Format](https://en.wikipedia.org/wiki/TIFF)                |
| `.tiff`        | `yolo predict source=image.tiff` | [Tag Image File Format](https://en.wikipedia.org/wiki/TIFF)                |
| `.webp`        | `yolo predict source=image.webp` | [WebP](https://en.wikipedia.org/wiki/WebP)                                 |
| `.pfm`         | `yolo predict source=image.pfm`  | [Portable FloatMap](https://en.wikipedia.org/wiki/Netpbm#File_formats)     |

### Videos

The below table contains valid Ultralytics video formats.

| Video Suffixes | Example Predict Command          | Reference                                                                        |
|----------------|----------------------------------|----------------------------------------------------------------------------------|
| `.asf`         | `yolo predict source=video.asf`  | [Advanced Systems Format](https://en.wikipedia.org/wiki/Advanced_Systems_Format) |
| `.avi`         | `yolo predict source=video.avi`  | [Audio Video Interleave](https://en.wikipedia.org/wiki/Audio_Video_Interleave)   |
| `.gif`         | `yolo predict source=video.gif`  | [Graphics Interchange Format](https://en.wikipedia.org/wiki/GIF)                 |
| `.m4v`         | `yolo predict source=video.m4v`  | [MPEG-4 Part 14](https://en.wikipedia.org/wiki/M4V)                              |
| `.mkv`         | `yolo predict source=video.mkv`  | [Matroska](https://en.wikipedia.org/wiki/Matroska)                               |
| `.mov`         | `yolo predict source=video.mov`  | [QuickTime File Format](https://en.wikipedia.org/wiki/QuickTime_File_Format)     |
| `.mp4`         | `yolo predict source=video.mp4`  | [MPEG-4 Part 14 - Wikipedia](https://en.wikipedia.org/wiki/MPEG-4_Part_14)       |
| `.mpeg`        | `yolo predict source=video.mpeg` | [MPEG-1 Part 2](https://en.wikipedia.org/wiki/MPEG-1)                            |
| `.mpg`         | `yolo predict source=video.mpg`  | [MPEG-1 Part 2](https://en.wikipedia.org/wiki/MPEG-1)                            |
| `.ts`          | `yolo predict source=video.ts`   | [MPEG Transport Stream](https://en.wikipedia.org/wiki/MPEG_transport_stream)     |
| `.wmv`         | `yolo predict source=video.wmv`  | [Windows Media Video](https://en.wikipedia.org/wiki/Windows_Media_Video)         |
| `.webm`        | `yolo predict source=video.webm` | [WebM Project](https://en.wikipedia.org/wiki/WebM)                               |

## Working with Results

All Ultralytics `predict()` calls will return a list of `Results` objects:

!!! Example "Results"

    ```python
    from ultralytics import YOLO

    # Load a pretrained YOLOv8n model
    model = YOLO("yolov8n.pt")

    # Run inference on an image
    results = model("bus.jpg")  # list of 1 Results object
    results = model(["bus.jpg", "zidane.jpg"])  # list of 2 Results objects
    ```

`Results` objects have the following attributes:

| Attribute    | Type                  | Description                                                                              |
|--------------|-----------------------|------------------------------------------------------------------------------------------|
| `orig_img`   | `numpy.ndarray`       | The original image as a numpy array.                                                     |
| `orig_shape` | `tuple`               | The original image shape in (height, width) format.                                      |
| `boxes`      | `Boxes, optional`     | A Boxes object containing the detection bounding boxes.                                  |
| `masks`      | `Masks, optional`     | A Masks object containing the detection masks.                                           |
| `probs`      | `Probs, optional`     | A Probs object containing probabilities of each class for classification task.           |
| `keypoints`  | `Keypoints, optional` | A Keypoints object containing detected keypoints for each object.                        |
| `obb`        | `OBB, optional`       | An OBB object containing oriented bounding boxes.                                        |
| `speed`      | `dict`                | A dictionary of preprocess, inference, and postprocess speeds in milliseconds per image. |
| `names`      | `dict`                | A dictionary of class names.                                                             |
| `path`       | `str`                 | The path to the image file.                                                              |

`Results` objects have the following methods:

| Method        | Return Type     | Description                                                                         |
|---------------|-----------------|-------------------------------------------------------------------------------------|
| `update()`    | `None`          | Update the boxes, masks, and probs attributes of the Results object.                |
| `cpu()`       | `Results`       | Return a copy of the Results object with all tensors on CPU memory.                 |
| `numpy()`     | `Results`       | Return a copy of the Results object with all tensors as numpy arrays.               |
| `cuda()`      | `Results`       | Return a copy of the Results object with all tensors on GPU memory.                 |
| `to()`        | `Results`       | Return a copy of the Results object with tensors on the specified device and dtype. |
| `new()`       | `Results`       | Return a new Results object with the same image, path, and names.                   |
| `plot()`      | `numpy.ndarray` | Plots the detection results. Returns a numpy array of the annotated image.          |
| `show()`      | `None`          | Show annotated results to screen.                                                   |
| `save()`      | `None`          | Save annotated results to file.                                                     |
| `verbose()`   | `str`           | Return log string for each task.                                                    |
| `save_txt()`  | `None`          | Save predictions into a txt file.                                                   |
| `save_crop()` | `None`          | Save cropped predictions to `save_dir/cls/file_name.jpg`.                           |
| `tojson()`    | `str`           | Convert the object to JSON format.                                                  |

For more details see the [`Results` class documentation](../reference/engine/results.md).

### Boxes

`Boxes` object can be used to index, manipulate, and convert bounding boxes to different formats.

!!! Example "Boxes"

    ```python
    from ultralytics import YOLO

    # Load a pretrained YOLOv8n model
    model = YOLO("yolov8n.pt")

    # Run inference on an image
    results = model("bus.jpg")  # results list

    # View results
    for r in results:
        print(r.boxes)  # print the Boxes object containing the detection bounding boxes
    ```

Here is a table for the `Boxes` class methods and properties, including their name, type, and description:

| Name      | Type                      | Description                                                        |
|-----------|---------------------------|--------------------------------------------------------------------|
| `cpu()`   | Method                    | Move the object to CPU memory.                                     |
| `numpy()` | Method                    | Convert the object to a numpy array.                               |
| `cuda()`  | Method                    | Move the object to CUDA memory.                                    |
| `to()`    | Method                    | Move the object to the specified device.                           |
| `xyxy`    | Property (`torch.Tensor`) | Return the boxes in xyxy format.                                   |
| `conf`    | Property (`torch.Tensor`) | Return the confidence values of the boxes.                         |
| `cls`     | Property (`torch.Tensor`) | Return the class values of the boxes.                              |
| `id`      | Property (`torch.Tensor`) | Return the track IDs of the boxes (if available).                  |
| `xywh`    | Property (`torch.Tensor`) | Return the boxes in xywh format.                                   |
| `xyxyn`   | Property (`torch.Tensor`) | Return the boxes in xyxy format normalized by original image size. |
| `xywhn`   | Property (`torch.Tensor`) | Return the boxes in xywh format normalized by original image size. |

For more details see the [`Boxes` class documentation](../reference/engine/results.md#ultralytics.engine.results.Boxes).

### Masks

`Masks` object can be used index, manipulate and convert masks to segments.

!!! Example "Masks"

    ```python
    from ultralytics import YOLO

    # Load a pretrained YOLOv8n-seg Segment model
    model = YOLO("yolov8n-seg.pt")

    # Run inference on an image
    results = model("bus.jpg")  # results list

    # View results
    for r in results:
        print(r.masks)  # print the Masks object containing the detected instance masks
    ```

Here is a table for the `Masks` class methods and properties, including their name, type, and description:

| Name      | Type                      | Description                                                     |
|-----------|---------------------------|-----------------------------------------------------------------|
| `cpu()`   | Method                    | Returns the masks tensor on CPU memory.                         |
| `numpy()` | Method                    | Returns the masks tensor as a numpy array.                      |
| `cuda()`  | Method                    | Returns the masks tensor on GPU memory.                         |
| `to()`    | Method                    | Returns the masks tensor with the specified device and dtype.   |
| `xyn`     | Property (`torch.Tensor`) | A list of normalized segments represented as tensors.           |
| `xy`      | Property (`torch.Tensor`) | A list of segments in pixel coordinates represented as tensors. |

For more details see the [`Masks` class documentation](../reference/engine/results.md#ultralytics.engine.results.Masks).

### Keypoints

`Keypoints` object can be used index, manipulate and normalize coordinates.

!!! Example "Keypoints"

    ```python
    from ultralytics import YOLO

    # Load a pretrained YOLOv8n-pose Pose model
    model = YOLO("yolov8n-pose.pt")

    # Run inference on an image
    results = model("bus.jpg")  # results list

    # View results
    for r in results:
        print(r.keypoints)  # print the Keypoints object containing the detected keypoints
    ```

Here is a table for the `Keypoints` class methods and properties, including their name, type, and description:

| Name      | Type                      | Description                                                       |
|-----------|---------------------------|-------------------------------------------------------------------|
| `cpu()`   | Method                    | Returns the keypoints tensor on CPU memory.                       |
| `numpy()` | Method                    | Returns the keypoints tensor as a numpy array.                    |
| `cuda()`  | Method                    | Returns the keypoints tensor on GPU memory.                       |
| `to()`    | Method                    | Returns the keypoints tensor with the specified device and dtype. |
| `xyn`     | Property (`torch.Tensor`) | A list of normalized keypoints represented as tensors.            |
| `xy`      | Property (`torch.Tensor`) | A list of keypoints in pixel coordinates represented as tensors.  |
| `conf`    | Property (`torch.Tensor`) | Returns confidence values of keypoints if available, else None.   |

For more details see the [`Keypoints` class documentation](../reference/engine/results.md#ultralytics.engine.results.Keypoints).

### Probs

`Probs` object can be used index, get `top1` and `top5` indices and scores of classification.

!!! Example "Probs"

    ```python
    from ultralytics import YOLO

    # Load a pretrained YOLOv8n-cls Classify model
    model = YOLO("yolov8n-cls.pt")

    # Run inference on an image
    results = model("bus.jpg")  # results list

    # View results
    for r in results:
        print(r.probs)  # print the Probs object containing the detected class probabilities
    ```

Here's a table summarizing the methods and properties for the `Probs` class:

| Name       | Type                      | Description                                                             |
|------------|---------------------------|-------------------------------------------------------------------------|
| `cpu()`    | Method                    | Returns a copy of the probs tensor on CPU memory.                       |
| `numpy()`  | Method                    | Returns a copy of the probs tensor as a numpy array.                    |
| `cuda()`   | Method                    | Returns a copy of the probs tensor on GPU memory.                       |
| `to()`     | Method                    | Returns a copy of the probs tensor with the specified device and dtype. |
| `top1`     | Property (`int`)          | Index of the top 1 class.                                               |
| `top5`     | Property (`list[int]`)    | Indices of the top 5 classes.                                           |
| `top1conf` | Property (`torch.Tensor`) | Confidence of the top 1 class.                                          |
| `top5conf` | Property (`torch.Tensor`) | Confidences of the top 5 classes.                                       |

For more details see the [`Probs` class documentation](../reference/engine/results.md#ultralytics.engine.results.Probs).

### OBB

`OBB` object can be used to index, manipulate, and convert oriented bounding boxes to different formats.

!!! Example "OBB"

    ```python
    from ultralytics import YOLO

    # Load a pretrained YOLOv8n model
    model = YOLO("yolov8n-obb.pt")

    # Run inference on an image
    results = model("bus.jpg")  # results list

    # View results
    for r in results:
        print(r.obb)  # print the OBB object containing the oriented detection bounding boxes
    ```

Here is a table for the `OBB` class methods and properties, including their name, type, and description:

| Name        | Type                      | Description                                                           |
|-------------|---------------------------|-----------------------------------------------------------------------|
| `cpu()`     | Method                    | Move the object to CPU memory.                                        |
| `numpy()`   | Method                    | Convert the object to a numpy array.                                  |
| `cuda()`    | Method                    | Move the object to CUDA memory.                                       |
| `to()`      | Method                    | Move the object to the specified device.                              |
| `conf`      | Property (`torch.Tensor`) | Return the confidence values of the boxes.                            |
| `cls`       | Property (`torch.Tensor`) | Return the class values of the boxes.                                 |
| `id`        | Property (`torch.Tensor`) | Return the track IDs of the boxes (if available).                     |
| `xyxy`      | Property (`torch.Tensor`) | Return the horizontal boxes in xyxy format.                           |
| `xywhr`     | Property (`torch.Tensor`) | Return the rotated boxes in xywhr format.                             |
| `xyxyxyxy`  | Property (`torch.Tensor`) | Return the rotated boxes in xyxyxyxy format.                          |
| `xyxyxyxyn` | Property (`torch.Tensor`) | Return the rotated boxes in xyxyxyxy format normalized by image size. |

For more details see the [`OBB` class documentation](../reference/engine/results.md#ultralytics.engine.results.OBB).

## Plotting Results

The `plot()` method in `Results` objects facilitates visualization of predictions by overlaying detected objects (such as bounding boxes, masks, keypoints, and probabilities) onto the original image. This method returns the annotated image as a NumPy array, allowing for easy display or saving.

!!! Example "Plotting"

    ```python
    from PIL import Image
    from ultralytics import YOLO

    # Load a pretrained YOLOv8n model
    model = YOLO("yolov8n.pt")

    # Run inference on 'bus.jpg'
    results = model(["bus.jpg", "zidane.jpg"])  # results list

    # Visualize the results
    for i, r in enumerate(results):
        # Plot results image
        im_bgr = r.plot()  # BGR-order numpy array
        im_rgb = Image.fromarray(im_bgr[..., ::-1])  # RGB-order PIL image

        # Show results to screen (in supported environments)
        r.show()

        # Save results to disk
        r.save(filename=f"results{i}.jpg")
    ```

### `plot()` Method Parameters

The `plot()` method supports various arguments to customize the output:

| Argument     | Type            | Description                                                                | Default       |
|--------------|-----------------|----------------------------------------------------------------------------|---------------|
| `conf`       | `bool`          | Include detection confidence scores.                                       | `True`        |
| `line_width` | `float`         | Line width of bounding boxes. Scales with image size if `None`.            | `None`        |
| `font_size`  | `float`         | Text font size. Scales with image size if `None`.                          | `None`        |
| `font`       | `str`           | Font name for text annotations.                                            | `'Arial.ttf'` |
| `pil`        | `bool`          | Return image as a PIL Image object.                                        | `False`       |
| `img`        | `numpy.ndarray` | Alternative image for plotting. Uses the original image if `None`.         | `None`        |
| `im_gpu`     | `torch.Tensor`  | GPU-accelerated image for faster mask plotting. Shape: (1, 3, 640, 640).   | `None`        |
| `kpt_radius` | `int`           | Radius for drawn keypoints.                                                | `5`           |
| `kpt_line`   | `bool`          | Connect keypoints with lines.                                              | `True`        |
| `labels`     | `bool`          | Include class labels in annotations.                                       | `True`        |
| `boxes`      | `bool`          | Overlay bounding boxes on the image.                                       | `True`        |
| `masks`      | `bool`          | Overlay masks on the image.                                                | `True`        |
| `probs`      | `bool`          | Include classification probabilities.                                      | `True`        |
| `show`       | `bool`          | Display the annotated image directly using the default image viewer.       | `False`       |
| `save`       | `bool`          | Save the annotated image to a file specified by `filename`.                | `False`       |
| `filename`   | `str`           | Path and name of the file to save the annotated image if `save` is `True`. | `None`        |

## Thread-Safe Inference

Ensuring thread safety during inference is crucial when you are running multiple YOLO models in parallel across different threads. Thread-safe inference guarantees that each thread's predictions are isolated and do not interfere with one another, avoiding race conditions and ensuring consistent and reliable outputs.

When using YOLO models in a multi-threaded application, it's important to instantiate separate model objects for each thread or employ thread-local storage to prevent conflicts:

!!! Example "Thread-Safe Inference"

    Instantiate a single model inside each thread for thread-safe inference:
    ```python
    from threading import Thread

    from ultralytics import YOLO


    def thread_safe_predict(image_path):
        """Performs thread-safe prediction on an image using a locally instantiated YOLO model."""
        local_model = YOLO("yolov8n.pt")
        results = local_model.predict(image_path)
        # Process results


    # Starting threads that each have their own model instance
    Thread(target=thread_safe_predict, args=("image1.jpg",)).start()
    Thread(target=thread_safe_predict, args=("image2.jpg",)).start()
    ```

For an in-depth look at thread-safe inference with YOLO models and step-by-step instructions, please refer to our [YOLO Thread-Safe Inference Guide](../guides/yolo-thread-safe-inference.md). This guide will provide you with all the necessary information to avoid common pitfalls and ensure that your multi-threaded inference runs smoothly.

## Streaming Source `for`-loop

Here's a Python script using OpenCV (`cv2`) and YOLOv8 to run inference on video frames. This script assumes you have already installed the necessary packages (`opencv-python` and `ultralytics`).

!!! Example "Streaming for-loop"

    ```python
    import cv2
    from ultralytics import YOLO

    # Load the YOLOv8 model
    model = YOLO("yolov8n.pt")

    # Open the video file
    video_path = "path/to/your/video/file.mp4"
    cap = cv2.VideoCapture(video_path)

    # Loop through the video frames
    while cap.isOpened():
        # Read a frame from the video
        success, frame = cap.read()

        if success:
            # Run YOLOv8 inference on the frame
            results = model(frame)

            # Visualize the results on the frame
            annotated_frame = results[0].plot()

            # Display the annotated frame
            cv2.imshow("YOLOv8 Inference", annotated_frame)

            # Break the loop if 'q' is pressed
            if cv2.waitKey(1) & 0xFF == ord("q"):
                break
        else:
            # Break the loop if the end of the video is reached
            break

    # Release the video capture object and close the display window
    cap.release()
    cv2.destroyAllWindows()
    ```

This script will run predictions on each frame of the video, visualize the results, and display them in a window. The loop can be exited by pressing 'q'.

[car spare parts]: https://github.com/RizwanMunawar/ultralytics/assets/62513924/a0f802a8-0776-44cf-8f17-93974a4a28a1

[football player detect]: https://github.com/RizwanMunawar/ultralytics/assets/62513924/7d320e1f-fc57-4d7f-a691-78ee579c3442

[human fall detect]: https://github.com/RizwanMunawar/ultralytics/assets/62513924/86437c4a-3227-4eee-90ef-9efb697bdb43
